# Supplementary material for: Lithium dipotassium citrate monohydrate, LiK2C6H5O7(H2O)
Source: Acta Crystallogr E Crystallogr Commun. 2021 Apr 9;77(Pt 5):500–3. doi: 10.1107/S2056989021003339 (PMC8100261; doi:10.1107/S2056989021003339)
Supplement: Supplementary file 1 [file e-77-00500-sup1.cif]

##############################################################################
#                                                                            #
# This CIF contains the data in a paper accepted for publication in          #
# Acta Crystallographica Section E. It conforms to the requirements of       #
# Notes for Authors for Acta Crystallographica Section E, and has been       #
# peer reviewed under the auspices of the IUCr Commission on Journals.       #
#                                                                            #
# Full details of the Crystallographic Information File format               #
# are given in the paper "The Crystallographic Information File (CIF):       #
# a New Standard Archive File for Crystallography" by S. R. Hall, F. H.      #
# Allen and I. D. Brown [Acta Cryst. (1991), A47, 655-685].                  #
#                                                                            #
# The current version of the core CIF dictionary is obtainable from          #
# ftp://ftp.iucr.org/pub/cif_core.dic.                                       #
#                                                                            #
# Software is freely available for graphical display of the structure(s)     #
# in this CIF. For information consult the CIF software page                 #
# http://www.iucr.org/resources/cif/software.                                #
#                                                                            #
# This file may be used for bona fide research purposes within the           #
# scientific community so long as proper attribution is given to the journal # 
# article from which it was obtained.                                        #
#                                                                            #
##############################################################################
data_KADU1697_publ
_audit_creation_method     "from EXP file using GSAS2CIF"
_journal_data_validation_number     ?
_journal_date_recd_electronic     2021-02-10
_journal_date_accepted     2021-03-29
_journal_name_full     'Acta Crystallographica, Section E'
_journal_year     2021
_journal_volume     77
_journal_issue      5
_journal_page_first     500
_journal_page_last     503
_journal_paper_category     GM
_journal_paper_doi     10.1107/S2056989021003339
_journal_coeditor_code     HB7968
_publ_contact_author_name     'James A. Kaduk'
_publ_contact_author_address
;
Department of Chemistry,
 North Central College,
 131 S. Loomis
 St., Naperville IL
 60540 USA
;
_publ_contact_author_email     kaduk@polycrystallograhy.com
_publ_contact_author_fax     ?
_publ_contact_author_phone     1-630-605-0274
_publ_section_title
;
Lithium dipotassium citrate monohydrate, LiK~2~C~6~H~5~O~7~(H~2~O)
;
_publ_section_title_footnote     .
loop_
    _publ_author_name
    _publ_author_footnote
    _publ_author_address
    'Cigler, Andrew J.' .
;
Department of Chemistry,
North Central College,
131 S. Loomis St., Naperville IL 60540
USA
;
    'Kaduk, James A.' .
;
Department of Chemistry,
North Central College,
131 S. Loomis St., Naperville IL 60540
USA
;
_publ_section_synopsis
;
The crystal structure of lithium dipotassium citrate has been solved and
refined using laboratory X-ray powder diffraction data, and optimized using
density functional techniques.
;
_pd_block_id     2019-08-25T10:36|KADU1697|James_A._Kaduk|Overall
_pd_char_colour     white
_refine_special_details
;
     VERSION    6     Fri Apr 18 09:12:00 2014
      DESCR   20307-78-5, Li K2 C6 H5 O7 (H2 O) (KADU1697)
    HSTRY  1 EXPEDT  Win32  Sep 03 11:31:42 2016 File cleanup only
    HSTRY  2 EXPEDT  Win32  Sep 03 11:37:01 2016 P  H        LA LO
    HSTRY  3 POWPREF Win32  Sep 03 11:37:04 2016
    HSTRY  4 GENLES  Win32  Sep 03 11:37:08 2016 Sdsq= 0.506E+06 S/E= 0.365
    HSTRY  5 EXPEDT  Win32  Sep 03 11:37:56 2016             L   O
    HSTRY  6 GENLES  Win32  Sep 03 11:38:01 2016 Sdsq= 0.341E+06 S/E=  1.05
    HSTRY  7 EXPTOOL  Win32  Sep 03 11:42:13 2016 P P
    HSTRY  8 EXPTOOL  Win32  Sep 03 11:42:15 2016 P  A
    HSTRY  9 EXPGUI 1251 1251 (1 changes) -- 09/03/16 11:42:26
    HSTRY 10 POWPREF Win32  Sep 03 11:42:33 2016
    HSTRY 11 GENLES  Win32  Sep 03 11:42:45 2016 Sdsq= 0.301E+06 S/E= 0.398E-02
    HSTRY 12 EXPEDT  Win32  Sep 03 11:43:28 2016             L   O
    HSTRY 13 POWPREF Win32  Sep 03 11:43:30 2016
    HSTRY 14 GENLES  Win32  Sep 03 11:43:35 2016 Sdsq= 0.302E+06 S/E= 0.224E-02
    HSTRY 15 EXPEDT  Win32  Sep 03 16:02:12 2016             LA
    HSTRY 16 GENLES  Win32  Sep 03 16:06:18 2016 Sdsq= 0.302E+06 S/E= 0.452E-03
    HSTRY 17 EXPEDT  Win32  Sep 03 16:08:15 2016             L   O
    HSTRY 18 GENLES  Win32  Sep 03 16:08:29 2016 Sdsq= 0.193E+06 S/E=  19.8
    HSTRY 19 EXPEDT  Win32  Sep 03 16:12:48 2016             LAS  A
    HSTRY 20 POWPREF Win32  Sep 03 16:12:50 2016
    HSTRY 21 GENLES  Win32  Sep 03 16:13:04 2016 Sdsq= 0.102E+06 S/E=  112.
    HSTRY 22 GENLES  Win32  Sep 03 16:13:19 2016 Sdsq= 0.856E+05 S/E=  8.05
    HSTRY 23 EXPEDT  Win32  Sep 03 16:19:19 2016             LA
    HSTRY 24 GENLES  Win32  Sep 03 16:19:32 2016 Sdsq= 0.864E+05 S/E=  3.16
    HSTRY 25 EXPEDT  Win32  Sep 03 16:20:16 2016             L   O
    HSTRY 26 GENLES  Win32  Sep 03 16:20:29 2016 Sdsq= 0.861E+05 S/E=  8.18
    HSTRY 27 EXPEDT  Win32  Sep 03 16:21:40 2016             LA
    HSTRY 28 GENLES  Win32  Sep 03 16:21:54 2016 Sdsq= 0.749E+05 S/E=  34.9
    HSTRY 29 EXPEDT  Win32  Sep 03 16:22:14 2016             LA
    HSTRY 30 EXPEDT  Win32  Sep 03 16:25:39 2016             LAS  DF-EDT
    HSTRY 31 EXPEDT  Win32  Sep 03 18:21:04 2016             LA
    HSTRY 32 GENLES  Win32  Sep 03 18:21:18 2016 Sdsq= 0.598E+05 S/E=  233.
    HSTRY 33 GENLES  Win32  Sep 03 18:21:35 2016 Sdsq= 0.543E+05 S/E=  20.9
    HSTRY 34 GENLES  Win32  Sep 03 18:21:52 2016 Sdsq= 0.540E+05 S/E= 0.905
    HSTRY 35 EXPEDT  Win32  Sep 03 18:23:12 2016             L   O
    HSTRY 36 GENLES  Win32  Sep 03 18:23:25 2016 Sdsq= 0.260E+05 S/E=  43.7
    HSTRY 37 GENLES  Win32  Sep 03 18:23:42 2016 Sdsq= 0.246E+05 S/E=  1.23
    HSTRY 38 GENLES  Win32  Sep 03 18:24:30 2016 Sdsq= 0.248E+05 S/E= 0.646
    HSTRY 39 EXPEDT  Win32  Oct 11 09:44:42 2016 P P
    HSTRY 40 EXPEDT  Win32  Jun 29 17:00:17 2017 P P
    HSTRY 41 EXPGUI 1251 1251 (1 changes) -- 08/25/19 10:35:57
    HSTRY 42 EXPGUI 1251 1251 (1 changes) -- 08/25/19 11:48:39
    HSTRY 43 EXPEDT  Win32  Aug 25 11:49:12 2019             L   O
  DSGL CDAT1  DRAD ARAD NOFO
  DSGL CDAT2  DRAD ARAD NOFO
  FOUR CDAT1  DELF Z    1 NOPR   0.00      999.99
  GNLS  RUN on Sep 03 18:24:31 2016    Total cycles run 138       24779.
  GNLS CDAT1  MXCY  9 PRNT 256
  GNLS SHFTS      0.49      0.07
 AFAC  C     2.310020.8439 1.020010.2075 1.5886  .5687  .865051.6512  .2156 RHF
 AFAC  C_    12.011 .6646       .0035
 AFAC  C_SIZ      1.12      0.92 1.60    3
 AFAC  C_XAB  288.3 170.4 84.13 10.67 7.054 52.30 141.0
 AFAC  C_XF1  0.036 0.027 0.018 0.003 0.002 0.049 0.024-0.001-0.001-0.001
 AFAC  C_XF2  0.021 0.015 0.009 0.002 0.001 0.031 0.012 0.000 0.000 0.000
 AFAC  H    .49300210.5109.32291226.1257.1401913.14236.04081057.7997.003038 SDS
 AFAC  H_     1.008-.3739  20.6  19.2
 AFAC  H_SIZ      0.98      0.78 1.20  118
 AFAC  H_XAB  .6888 .6700 .6548 .6238 .6131 .7240 .6640
 AFAC  H_XF1     0.    0.    0.    0.    0.    0.    0.    0.    0.    0.
 AFAC  H_XF2     0.    0.    0.    0.    0.    0.    0.    0.    0.    0.
 AFAC  K     8.218612.7949 7.4398  .7748 1.0519213.187  .865941.6841 1.4228 RHF
 AFAC  K_    39.098  .367         2.1
 AFAC  K_SIZ      2.58      2.38 2.00  708
 AFAC  K_XAB  27710 17820  9637  1052 524.6 44100 14100
 AFAC  K_XF1  0.091 0.307 0.387 0.201 0.140-0.508 0.353 0.009 0.007-0.002
 AFAC  K_XF2  2.109 1.589 1.066 0.249 0.156 2.844 1.386 0.022 0.020 0.015
 AFAC  O     3.048513.2771 2.2868 5.7011 1.5463  .3239  .867032.9089  .2508 RHF
 AFAC  O_    15.999 .5803      .00019
 AFAC  O_SIZ      1.09      0.89 1.40   96 1.40
 AFAC  O_XAB  988.0 590.6 293.1 30.48 17.21 1730. 478.0
 AFAC  O_XF1  0.093 0.072 0.049 0.011 0.006 0.121 0.063-0.002-0.003-0.003
 AFAC  O_XF2  0.073 0.052 0.032 0.006 0.004 0.106 0.044 0.000 0.000 0.000
 AFAC LI     1.1282 3.9546  .7508 1.0524  .617585.3905  .4653168.261  .0377 RHF
 AFAC LI_     6.941 -.190        70.5
 AFAC LI_SIZ      1.76      1.56 1.60   91
 AFAC LI_XAB  14.32 9.193 5.496 2.268 2.061 2.510 7.990
 AFAC LI_XF1  0.002 0.002 0.001 0.000 0.000 0.004 0.001-0.001-0.001-0.001
 AFAC LI_XF2  0.001 0.001 0.000 0.000 0.000 0.001 0.000 0.000 0.000 0.000
 AFAC SI     6.2915 2.4386 3.035332.3337 1.9891  .6785 1.541081.6937 1.1407 RHF
 AFAC SI_    28.086.41491        .171
 AFAC SI_SIZ      1.52      1.32 2.00  112
 AFAC SI_XAB   9456  5878  3047 304.7 151.8 15200 4560.
 AFAC SI_XF1  0.365 0.321 0.254 0.082 0.052 0.392 0.298-0.002-0.002-0.006
 AFAC SI_XF2  0.692 0.508 0.330 0.070 0.043 0.962 0.438 0.006 0.005 0.004
 EXPR  HTYP1  PXC  RSN  ANG
 EXPR  NATYP    6
 EXPR  NHST     3
 EXPR ATYP 1  C          10      1.129.200E-001 1.60    3
 EXPR ATYP 2  H           99.800E-0017.800E-001 1.20  118
 EXPR ATYP 3  O          13      1.098.900E-001 1.40   96 1.40
 EXPR ATYP 4  K           2      2.58      2.38 2.00  708
 EXPR ATYP 5  LI          3      1.76      1.56 1.60   91
 EXPR ATYP 6  SI          0      1.52      1.32 2.00  112
 EXPR DELFRL       629
 EXPR NPHAS     1    1    0    0    0    0    0    0    0
 REFN GDNFT  Reduced CHI**2 =  8.949     for   56 variables
 REFN RESTR      14  152.31
 REFN RPOWD     0.0443    0.0339   2811  24627.        0.0000    0.0000     0
 REFN STATS  Cycle 138 There were  2825 observations. Total CHI**2 = 2.4779E+04
CIF AUTHOR    James A. Kaduk
CRS1    PNAM  Li K2 C6 H5 O7 (H2 O)
CRS1   NATOM   16
CRS1  ABC    10.248784  5.865774  8.192904    Y    5
CRS1  ABCSIG  0.000189  0.000145  0.000160
CRS1  ANGLES   90.0000   90.0000   90.0000
CRS1  ANGSIG    0.0000    0.0000    0.0000
CRS1  AT  1A  C         0.248755  0.545387  0.911497  1.000000C1         4 086
CRS1  AT  1B  0.015480                                                    I XU
CRS1  AT  2A  C         0.120442  0.615251  0.835883  1.000000C2         4 086
CRS1  AT  2B  0.010054                                                    I XU
CRS1  AT  3A  C         0.000000  0.509697  0.918500  1.000000C3         2 086
CRS1  AT  3B  0.010054                                                    I XU
CRS1  AT  6A  C         0.000000  0.247966  0.894107  1.000000C6         2 086
CRS1  AT  6B  0.015480                                                    I XU
CRS1  AT  7A  H         0.125000  0.578400  0.703700  1.000000H7         4 006
CRS1  AT  7B  0.013071                                                    I  U
CRS1  AT  8A  H         0.109100  0.824200  0.846700  1.000000H8         4 006
CRS1  AT  8B  0.013071                                                    I  U
CRS1  AT 11A  O         0.270906  0.338185  0.934315  1.000000O11        4 086
CRS1  AT 11B  0.015480                                                    I XU
CRS1  AT 12A  O         0.331983  0.699549  0.936449  1.000000O12        4 086
CRS1  AT 12B  0.015480                                                    I XU
CRS1  AT 15A  O         0.000000  0.175672  0.751177  1.000000O15        2 086
CRS1  AT 15B  0.015480                                                    I XU
CRS1  AT 16A  O         0.000000  0.131022  1.024668  1.000000O16        2 086
CRS1  AT 16B  0.015480                                                    I XU
CRS1  AT 17A  O         0.000000  0.564514  1.088629  1.000000O17        2 086
CRS1  AT 17B  0.015480                                                    I XU
CRS1  AT 18A  H         0.000000  0.423100  1.117600  1.000000H18        2 006
CRS1  AT 18B  0.020124                                                    I  U
CRS1  AT 19A  K         0.201082 -0.038443  1.176292  1.000000K19        4 086
CRS1  AT 19B  0.033269                                                    I XU
CRS1  AT 20A  LI        0.000000  0.213499  1.526382  1.000000Li20       2 086
CRS1  AT 20B  0.040000                                                    I X
CRS1  AT 21A  O         0.500000  0.125948  0.942951  1.000000O21        2 086
CRS1  AT 21B  0.017978                                                    I XU
CRS1  AT 22A  H         0.472400  0.049100  0.974800  1.000000H22        4 000
CRS1  AT 22B  0.040000                                                    I
CRS1  CELVOL        492.533          0.013
CRS1  CHMF 1  C             6.00
CRS1  CHMF 2  H             7.00
CRS1  CHMF 3  O             8.00
CRS1  CHMF 4  K             2.00
CRS1  CHMF 5  LI            1.00
CRS1  FMHST1  1
CRS1  FMPCTL   52   28   40   -3   -2   -3   29   16   23
CRS1  OD        2    2    0 NNNY    0    5    0.0000    0.0000    0.0000
CRS1  OD  1A   2  0  0   2  0  2
CRS1  OD  1B    0.0067   -0.0216
CRS1  OD  1C0.6981E-020.6856E-02
CRS1  SG SYM  P m n 21
CRS1  SPAXIS    0    0    1
CRS2    PNAM  from C:/zjak01/citrate/KADU1665.EXP
CRS2   NATOM   21
CRS2  ABC     6.484154  6.683338  9.817087    N    0
CRS2  ANGLES   87.6373   80.6064   83.1095
CRS2  AT  1A  C        -0.155312  0.066381  0.326848  1.000000C1         2 000
CRS2  AT  1B  0.059833                                                    I
CRS2  AT  2A  C        -0.028511  0.232207  0.352911  1.000000C2         2 000
CRS2  AT  2B  0.022754                                                    I
CRS2  AT  3A  C         0.186900  0.251260  0.263273  1.000000C3         2 000
CRS2  AT  3B  0.022754                                                    I
CRS2  AT  4A  C         0.246279  0.429337  0.337747  1.000000C4         2 000
CRS2  AT  4B  0.022754                                                    I
CRS2  AT  5A  C         0.434700  0.528180  0.268168  1.000000C5         2 000
CRS2  AT  5B  0.059833                                                    I
CRS2  AT  6A  C         0.117995  0.348334  0.129209  1.000000C6         2 000
CRS2  AT  6B  0.059833                                                    I
CRS2  AT  7A  H         0.008190  0.215760  0.462760  1.000000H7         2 000
CRS2  AT  7B  0.020582                                                    I
CRS2  AT  8A  H        -0.130900  0.381870  0.344660  1.000000H8         2 000
CRS2  AT  8B  0.029582                                                    I
CRS2  AT  9A  H         0.283510  0.376300  0.443790  1.000000H9         2 000
CRS2  AT  9B  0.029582                                                    I
CRS2  AT 10A  H         0.104500  0.549360  0.353010  1.000000H10        2 000
CRS2  AT 10B  0.029582                                                    I
CRS2  AT 11A  O        -0.309292  0.024531  0.417395  1.000000O11        2 000
CRS2  AT 11B  0.059833                                                    I
CRS2  AT 12A  O        -0.107543 -0.033386  0.216217  1.000000O12        2 000
CRS2  AT 12B  0.059833                                                    I
CRS2  AT 13A  O         0.535820  0.667062  0.298830  1.000000O13        2 000
CRS2  AT 13B  0.059833                                                    I
CRS2  AT 14A  O         0.547417  0.430563  0.169090  1.000000O14        2 000
CRS2  AT 14B  0.059833                                                    I
CRS2  AT 15A  O         0.006117  0.520159  0.140519  1.000000O15        2 000
CRS2  AT 15B  0.059833                                                    I
CRS2  AT 16A  O         0.208301  0.214588  0.041699  1.000000O16        2 000
CRS2  AT 16B  0.059833                                                    I
CRS2  AT 17A  O         0.326945  0.072814  0.225143  1.000000O17        2 000
CRS2  AT 17B  0.059833                                                    I
CRS2  AT 18A  H         0.394000  0.178500  0.233100  1.000000H18        2 000
CRS2  AT 18B  0.068781                                                    I
CRS2  AT 19A  K         0.740517  0.186092 -0.029707  1.000000K19        2 000
CRS2  AT 19B  0.046050                                                    I
CRS2  AT 20A  LI        0.743507  0.745842  0.162759  1.000000Li20       2 000
CRS2  AT 20B  0.050000                                                    I
CRS2  AT 21A  LI        0.551235  0.101133  0.637624  1.000000Li21       2 000
CRS2  AT 21B  0.050000                                                    I
CRS2  CELVOL        416.593
CRS2  CHMF 1  C             6.00
CRS2  CHMF 2  H             5.00
CRS2  CHMF 3  O             7.00
CRS2  CHMF 4  K             1.00
CRS2  CHMF 5  LI            2.00
CRS2  SG SYM  P -1
CRS2  SPAXIS    0    0    1
HAP1 1 ZONE     0    0    0    0
HAP1 1EXTPOW    0.00000E+00    N    0
HAP1 1MASSFR    0.9802    0.0001
HAP1 1NAXIS     1
HAP1 1PHSFR      223.03        Y    0
HAP1 1PRCF      4   18   0.01000    5NNNNNNNNNNNNYYYYYYNNNNNNNNNNNNNNNNNN
HAP1 1PRCF 1   0.186900E+03   0.000000E+00   0.100000E+00   0.000000E+00
HAP1 1PRCF 2   0.274700E+01   0.000000E+00   0.700000E-03   0.000000E+00
HAP1 1PRCF 3   0.000000E+00   0.160000E-01   0.160000E-01   0.900000E+00
HAP1 1PRCF 4   0.165482E-03   0.324728E+00   0.561674E-01   0.162074E-01
HAP1 1PRCF 5   0.191094E-01  -0.864512E-01
HAP1 1PREFO1  1.000000  1.000000  0.000000  0.000000  1.000000   NN    0    0
HAP1 1RADDAM    0.00000E+00    N    0      0.00
HAP2 1 ZONE     0    0    0    0
HAP2 1EXTPOW    0.00000E+00    N    0
HAP2 1MASSFR    0.0198    0.0009
HAP2 1NAXIS     1
HAP2 1PHSFR      5.4437        Y    0
HAP2 1PRCF      4   27   0.01000    5NNNNNNNNNNNNNNNNNNNNNNNNNNNNNNNNNNNN
HAP2 1PRCF 1   0.186900E+03   0.000000E+00   0.100000E+00   0.000000E+00
HAP2 1PRCF 2   0.274900E+01   0.000000E+00   0.700000E-03   0.000000E+00
HAP2 1PRCF 3   0.000000E+00   0.160000E-01   0.160000E-01   0.900000E+00
HAP2 1PRCF 4   0.000000E+00   0.000000E+00   0.000000E+00   0.000000E+00
HAP2 1PRCF 5   0.000000E+00   0.000000E+00   0.000000E+00   0.000000E+00
HAP2 1PRCF 6   0.000000E+00   0.000000E+00   0.000000E+00   0.000000E+00
HAP2 1PRCF 7   0.000000E+00   0.000000E+00   0.000000E+00
HAP2 1PREFO1  1.000000  1.000000  0.000000  0.000000  1.000000   NN    0    0
HAP2 1RADDAM    0.00000E+00    N    0      0.00
HST  1  HFIL  kadu1697.gsas
HST  1  HNAM  20307-78-5 LiK2cit (60,40,1/4,0.02,1 mm cap) JAK
HST  1  IFIL  c:\zjak01\nccpan.prm
HST  1 BANK     1
HST  1 BIGFO   0.714566E+06
HST  1 CHANS       120         1      2811  16468096      2932    0    0
HST  1 EPHAS    0    0    0    0    0    0    0    0    0    Y
HST  1 ICONR  0.709237  0.713647       0.000       0       0.5   0       0
HST  1 ICONS  0.709237  0.713647       0.000       0       0.5   0    0.50000
HST  1 INAME  NCCPAN
HST  1 IRAD     3
HST  1 MAXRF  468
HST  1 NEXC     2
HST  1 NFOBS 1002 2973    0    0    0    0    0    0    0
HST  1 NPHAS    1    1    0    0    0    0    0    0    0
HST  1 NREF  4034    0.8391    Y    Y
HST  1 R-FAC 3975   0.04860   4.245700E+06
HST  1 RPOWD    0.0443    0.0339   2811  24627.        0.0000    0.0000    0
HST  1 TRNGE   3.01372  49.97163
HST  1 WREXP    0.0150
HST  1ABSCOR   0.000000E+00   0.000000E+00    N    0
HST  1BAKGD     1    1    Y    5    Y
HST  1BAKGD1   0.191356E+04
HST  1CHI       0.0000
HST  1DETAZM    0.0000
HST  1DFUS     10    8    N
HST  1DFUS 1    1    0.82756E+02    0.5700    0.0500  YNNO       O
HST  1DFUS 2    1    0.69857E+03    1.6000    0.0500  YNNSI      O
HST  1DFUS 3    1    0.71570E+02    2.2200    0.0500  YNNO       O
HST  1DFUS 4    1    0.44674E+01    3.0300    0.0500  YNNSI      SI
HST  1DFUS 5    1    0.79088E+01    4.5900    0.0500  YNNSI      SI
HST  1DFUS 6    1   -0.78179E+01    5.9800    0.0500  YNNSI      SI
HST  1DFUS 7    1    0.36964E+01    7.1000    0.0500  YNNSI      SI
HST  1DFUS 8    1    0.84204E+02    0.3600    0.0500  YNNO       O
HST  1DFUS 9    1   -0.37634E+03    1.0400    0.0500  YNNO       O
HST  1DFUS10    1   -0.63249E+03    1.7300    0.0500  YNNSI      O
HST  1EXC  1     0.000     3.000
HST  1EXC  2    50.000  1000.000
HST  1EXMNMX   1.00000   1.00000
HST  1HSCALE     1.0000        N    0
HST  1I HEAD  SRM 640d Si 24 Jun 2016 0.25 div 0.02 Soller 1 mm cap
HST  1I ITYP    0    1.0000  130.0000         1
HST  1MNREF     0    1.0000
HST  1ODMNMX   0.97781   1.01554
HST  1OMEGA     0.0000    Y
HST  1PHI       0.0000
HST  1PRCF1     2   18      0.01
HST  1PRCF11   1.818400E+02   0.000000E+00   0.117200E+00   2.995000E+00
HST  1PRCF12   0.000000E+00   0.000000E+00   1.606000E+00   0.000000E+00
HST  1PRCF13   0.000000E+00   0.000000E+00   0.000000E+00   0.000000E+00
HST  1PRCF14   0.000000E+00   0.000000E+00   0.000000E+00   0.000000E+00
HST  1PRCF15   0.000000E+00   0.000000E+00
HST  1PRCF2     3   13      0.01
HST  1PRCF21   1.869000E+02   0.000000E+00   0.009000E+00   0.000000E+00
HST  1PRCF22   2.748000E+00   0.000000E+00   0.160000E-01   0.160000E-01
HST  1PRCF23   0.000000E+00   0.000000E+00   0.000000E+00   0.000000E+00
HST  1PRCF24   0.000000E+00
HST  1PRCF3     4   12      0.01
HST  1PRCF31   1.869000E+02   0.000000E+00   0.100000E+00   0.000000E+00
HST  1PRCF32   2.749000E+00   0.000000E+00   0.000700E+00   0.000000E+00
HST  1PRCF33   0.000000E+00   0.160000E-01   0.160000E-01   0.900000E+00
HST  1RSP    0.0475 0.0410 0.0368 0.0338 0.0304 0.0278 0.0212 0.0252 0.0248
HST  1RSPA   0.0559 0.0369 0.0358 0.0352 0.0337 0.0289 0.0209 0.0260 0.0203
HST  1RSPTT   3.01  8.21 13.44 18.66 23.87 29.10 34.31 39.53 44.76 49.97
HST  1RSPW   0.0646 0.0551 0.0453 0.0413 0.0375 0.0349 0.0263 0.0316 0.0315
HST  1RSPWA  0.0665 0.0443 0.0429 0.0432 0.0430 0.0369 0.0258 0.0328 0.0241
HST  1TRMNMX   1.00000   1.00000
HST  2  HNAM  Bond distance restraints
HST  2 FACTR    100.000
HST  2 NBNDS    8
HST  2 RMSD     8    0.0123    140.986
HST  2BD0001  1    1    2  1  0  0  0  0 1.510 0.010
HST  2BD0002  1    2    3  1  0  0  0  0 1.540 0.010
HST  2BD0003  1    3    6  1  0  0  0  0 1.550 0.010
HST  2BD0004  1    3   17  1  0  0  0  0 1.420 0.030
HST  2BD0005  1    1   11  1  0  0  0  0 1.270 0.030
HST  2BD0006  1    1   12  1  0  0  0  0 1.270 0.030
HST  2BD0007  1    6   15  1  0  0  0  0 1.270 0.030
HST  2BD0008  1    6   16  1  0  0  0  0 1.270 0.030
HST  3  HNAM  Bond angle restraints
HST  3 FACTR    1.00000
HST  3 NANGS    6
HST  3 RMSD     6    4.1220    11.3273
HST  3AN   1    1    3    109.00      3.00  0001  0002  0003
HST  3AN   2    1    3    120.00      3.00  000B  0001  0002
HST  3AN   3    1    3    120.00      3.00  000B  0001  000C
HST  3AN   4    1    3    120.00      3.00  000B  0001  0002
HST  3AN   5    1    3    120.00      3.00  000C  0001  0002
HST  3AN   6    1    3    120.00      3.00  000F  0006  0010
LEQV HOLD1 1  1  3Z
LNCN   1   1  1  2UISO  1.00001  3UISO  1.00001  7UISO  1.30001  8UISO  1.3000
LNCN   2   1  1  1UISO  1.00001  6UISO  1.00001 11UISO  1.00001 12UISO  1.0000
LNCN   2   2  1 15UISO  1.00001 16UISO  1.00001 17UISO  1.00001 18UISO  1.3000
ZZZZZZZZZZZZ  Last EXP file record
;
_refine_ls_restrained_S_all     ?
_refine_ls_restrained_S_obs     ?
_refine_ls_number_constraints     2
_refine_ls_hydrogen_treatment     refU
_refine_ls_weighting_scheme     sigma
_refine_ls_weighting_details     ?
_refine_ls_extinction_method     ?
_refine_ls_extinction_coef     ?
_computing_molecular_graphics     'Mercury, Diamond'
_computing_publication_material     PublCIF
_pd_prep_cool_rate     ?
_pd_prep_pressure     ?
_pd_prep_temperature     394
_pd_proc_ls_special_details     ?
data_kadu1697_DFT
_audit_creation_method     'Materials Studio'
_chemical_formula_sum     "C6 H7 K2 Li O8"
_chemical_formula_weight     292.25
_symmetry_cell_setting     orthorhombic
_symmetry_space_group_name_H-M     'P m n 21'
_symmetry_space_group_name_Hall     'P 2ac -2'
loop_
    _symmetry_equiv_pos_as_xyz
    x,y,z
    -x+1/2,-y,z+1/2
    x+1/2,-y,z+1/2
    -x,y,z
_cell_length_a     10.2488
_cell_length_b     5.8658
_cell_length_c     8.1929
_cell_angle_alpha     90.0000
_cell_angle_beta     90.0000
_cell_angle_gamma     90.0000
_cell_volume     492.53
_cell_formula_units_Z     2
loop_
    _atom_site_type_symbol
    _atom_site_label
    _atom_site_fract_x
    _atom_site_fract_y
    _atom_site_fract_z
    _atom_site_U_iso_or_equiv
    _atom_site_adp_type
    _atom_site_occupancy
    C C1 0.25085 0.55039 0.91138 0.01550 Uiso 1.00
    C C2 0.12106 0.61656 0.83349 0.01010 Uiso 1.00
    H H7 0.12406 0.56332 0.70555 0.01310 Uiso 1.00
    H H8 0.10941 0.80147 0.83534 0.01310 Uiso 1.00
    O O11 0.27114 0.34238 0.94262 0.01550 Uiso 1.00
    O O12 0.33128 0.71110 0.93752 0.01550 Uiso 1.00
    K K19 0.19597 -0.04778 1.18244 0.03330 Uiso 1.00
    H H22 0.42322 0.21715 0.95731 0.04000 Uiso 1.00
    C C3 0.00000 0.51342 0.91548 0.01010 Uiso 1.00
    C C6 0.00000 0.25095 0.89891 0.01550 Uiso 1.00
    O O15 0.00000 0.16665 0.75711 0.01550 Uiso 1.00
    O O16 0.00000 0.14035 1.03069 0.01550 Uiso 1.00
    O O17 0.00000 0.57368 1.08543 0.01550 Uiso 1.00
    H H18 0.00000 0.42546 1.14047 0.02010 Uiso 1.00
    Li Li20 0.00000 0.19424 0.52218 0.04000 Uiso 1.00
    O O21 0.50000 0.11887 0.94174 0.01800 Uiso 1.00
loop_
    _geom_bond_atom_site_label_1
    _geom_bond_atom_site_label_2
    _geom_bond_site_symmetry_2
    _geom_bond_distance
    C1 C2 . 1.525
    C1 O11 . 1.264
    C1 O12 . 1.270
    C2 C3 . 1.535
    C2 H7 . 1.094
    C2 H8 . 1.091
    O11 K19 2_554 2.765
    O12 K19 2_564 2.889
    O12 K19 1_565 2.820
    O12 Li20 2_565 1.944
    K19 O12 2_565 2.889
    K19 O16 . 2.607
    K19 O11 2 2.765
    K19 O17 1_545 3.098
    K19 O12 1_545 2.820
    K19 O21 2 2.953
    H22 O21 2_564 0.984
    C3 C2 4 1.535
    C3 C6 . 1.546
    C3 O17 . 1.437
    C6 O15 . 1.263
    C6 O16 . 1.260
    O15 Li20 . 1.932
    O16 K19 4 2.607
    O17 H18 . 0.979
    O17 K19 1_565 3.098
    O17 K19 4_565 3.098
    Li20 O12 2_564 1.944
    Li20 O12 3_464 1.944
    Li20 O21 2_554 1.951
    O21 Li20 2 1.951
    O21 K19 2_554 2.953
    O21 K19 3_554 2.953
    O21 H22 . 0.984
    O21 H22 4_655 0.984
loop_
    _geom_hbond_atom_site_label_D
    _geom_hbond_atom_site_label_H
    _geom_hbond_atom_site_label_A
    _geom_hbond_site_symmetry_A
    _geom_hbond_distance_DH
    _geom_hbond_distance_HA
    _geom_hbond_distance_DA
    _geom_hbond_angle_DHA
    O21 H22 O11 . 0.98 1.73 2.687 164
    O17 H18 O16 . 0.98 1.90 2.581 124
    C2 H7 O11 2_564 1.09 2.47 3.396 142
data_KADU1697_overall
loop_
    _pd_block_diffractogram_id
    2019-08-25T10:36|KADU1697_H_01|James_A._Kaduk|NCCPAN
_refine_ls_matrix_type     full
_refine_ls_goodness_of_fit_all     2.99
_refine_ls_number_parameters     56
_refine_ls_number_restraints     14
_refine_ls_shift/su_max     0.49
_refine_ls_shift/su_mean     0.07
_computing_structure_refinement
;
GSAS (Toby & Von Dreele, 2013)
;
loop_
    _pd_phase_block_id
    2019-08-25T10:36|KADU1697_phase1|James_A._Kaduk||
    2019-08-25T10:36|KADU1697_phase2|James_A._Kaduk||
data_KADU1697_phase_1
loop_
    _pd_block_diffractogram_id
    2019-08-25T10:36|KADU1697_H_01|James_A._Kaduk|NCCPAN
_pd_block_id     2019-08-25T10:36|KADU1697_phase1|James_A._Kaduk||
_chemical_name_systematic
;
Lithium dipotassium citrate monohydrate
;
_chemical_name_common     'lithium dipotassium citrate monohydrate'
_chemical_formula_moiety     'Li +, 2(K +), C6 H5 O7 3-, H2 O1'
_chemical_formula_sum     "C6 H7 K2 Li O8"
_chemical_formula_structural     'Li K2 C6 H5 O7 (H2 O)'
_chemical_formula_analytical     ?
_chemical_formula_iupac     'Li +, 2K +, C6 H5 O7 3-, H2 O1'
_chemical_formula_weight     292.25
_chemical_melting_point     ?
_chemical_compound_source     ?
_symmetry_cell_setting     orthorhombic
_symmetry_space_group_name_H-M     "P m n 21"
_symmetry_space_group_name_Hall     'P 2ac -2'
loop_
    _symmetry_equiv_pos_site_id
    _symmetry_equiv_pos_as_xyz
    1 +x,+y,+z
    2 -x,+y,+z
    3 +x+1/2,-y,+z+1/2
    4 -x+1/2,-y,+z+1/2
_cell_length_a     10.24878(19)
_cell_length_b     5.86577(14)
_cell_length_c     8.19290(16)
_cell_angle_alpha     90.0
_cell_angle_beta     90.0
_cell_angle_gamma     90.0
_cell_volume     492.533(13)
_cell_formula_units_Z     2
_cell_measurement_temperature     300
_cell_special_details     ?
_exptl_crystal_description     'white powder'
_exptl_crystal_density_diffrn     1.971
_exptl_crystal_density_meas     ?
_exptl_crystal_density_method     ?
_exptl_crystal_F_000     ?
_pd_char_particle_morphology     ?
_exptl_absorpt_correction_type     ?
loop_
    _atom_type_symbol
    _atom_type_number_in_cell
    C 12.0
    H 14.0
    O 16.0
    K 4.0
    Li 2.0
_computing_structure_solution
;
<i>EXPO2014</i> (Altomare et al., 2013)
;
_computing_molecular_graphics
;
Mercury (Macrae <i>et al.</i>,  2020),
DIAMOND (Crystal Impact, 2015)
;
_computing_publication_material
;
publCIF (Westrip, 2010)
;
_pd_phase_name     "Li K2 C6 H5 O7 (H2 O)"
loop_
    _atom_site_type_symbol
    _atom_site_label
    _atom_site_fract_x
    _atom_site_fract_y
    _atom_site_fract_z
    _atom_site_U_iso_or_equiv
    _atom_site_thermal_displace_type
    _atom_site_occupancy
    _atom_site_symmetry_multiplicity
    C C1 0.2488(7) 0.5454(12) 0.9115(17) 0.0155(10) Uiso 1.0 4
    C C2 0.1204(5) 0.6153(14) 0.8359(11) 0.010(2)   Uiso 1.0 4
    C C3 0.0 0.5097(15) 0.9185 0.010(2)   Uiso 1.0 2
    C C6 0.0 0.2480(14) 0.8941(14) 0.0155(10) Uiso 1.0 2
    H H7 0.125 0.5784 0.7037 0.013(3)   Uiso 1.0 4
    H H8 0.1091 0.8242 0.8467 0.013(3)   Uiso 1.0 4
    O O11 0.2709(4) 0.3382(8) 0.9343(12) 0.0155(10) Uiso 1.0 4
    O O12 0.3320(4) 0.6995(7) 0.9364(12) 0.0155(10) Uiso 1.0 4
    O O15 0.0 0.1757(12) 0.7512(12) 0.0155(10) Uiso 1.0 2
    O O16 0.0 0.1310(11) 1.0247(12) 0.0155(10) Uiso 1.0 2
    O O17 0.0 0.5645(12) 1.0886(8) 0.0155(10) Uiso 1.0 2
    H H18 0.0 0.4231 1.1176 0.0201(13) Uiso 1.0 2
    K K19 0.20108(18) -0.0384(3)   1.1763(10) 0.0333(7) Uiso 1.0 4
    Li Li20 0.0 0.213(4) 1.526(3)   0.04 Uiso 1.0 2
    O O21 0.5 0.1259(10) 0.9430(16) 0.018(3)   Uiso 1.0 2
    H H22 0.4268 0.1937 0.9402 0.04 Uiso 1.0 4
_geom_special_details     ?
loop_
    _geom_bond_atom_site_label_1
    _geom_bond_atom_site_label_2
    _geom_bond_site_symmetry_1
    _geom_bond_site_symmetry_2
    _geom_bond_distance
    _geom_bond_publ_flag
    C1 C2 . 1_555 1.510(3)   n
    C1 O11 . 1_555 1.250(5) n
    C1 O12 . 1_555 1.260(6) n
    C2 C1 . 1_555 1.510(3)   n
    C2 C3 . 1_555 1.538(3)   n
    C2 H7 . 1_555 1.105(10) n
    C2 H8 . 1_555 1.234(8) n
    C3 C2 . 1_555 1.538(3)   n
    C3 C2 . 2_555 1.538(3)   n
    C3 C6 . 1_555 1.548(3)   n
    C3 O17 . 1_555 1.430(7) n
    C6 C3 . 1_555 1.548(3)   n
    C6 O15 . 1_555 1.245(7) n
    C6 O16 . 1_555 1.271(6) n
    H7 C2 . 1_555 1.105(10) n
    H8 C2 . 1_555 1.234(8) n
    O11 C1 . 1_555 1.250(5) n
    O11 K19 . 1_555 3.053(5) n
    O11 K19 . 4_554 2.765(5) n
    O12 C1 . 1_555 1.260(6) n
    O12 K19 . 1_565 2.833(5) n
    O12 K19 . 4_564 2.934(5) n
    O12 Li20 . 3_564 1.941(12) n
    O15 C6 . 1_555 1.245(7) n
    O15 K19 . 3_454 3.226(3)   n
    O15 K19 . 4_554 3.226(3)   n
    O15 Li20 . 1_554 1.86(2)   n
    O16 C6 . 1_555 1.271(6) n
    O16 K19 . 1_555 2.604(4) n
    O16 K19 . 2_555 2.604(4) n
    O17 C3 . 1_555 1.430(7) n
    O17 H18 . 1_555 0.863(7) n
    O17 K19 . 1_565 3.192(5) n
    O17 K19 . 2_565 3.192(5) n
    H18 O17 . 1_555 0.863(7) n
    K19 H8 . 4_565 2.704(4) n
    K19 O11 . 1_555 3.053(5) n
    K19 O11 . 4_555 2.765(5) n
    K19 O12 . 1_545 2.833(5) n
    K19 O12 . 4_565 2.934(5) n
    K19 O15 . 3_555 3.226(3)   n
    K19 O16 . 1_555 2.604(4) n
    K19 O17 . 1_545 3.192(5) n
    K19 O21 . 3_455 3.047(7) n
    Li20 O12 . 3_465 1.941(12) n
    Li20 O12 . 4_565 1.941(12) n
    Li20 O15 . 1_556 1.86(2)   n
    Li20 O21 . 3_455 2.11(2)   n
    O21 K19 . 3_554 3.047(7) n
    O21 K19 . 4_554 3.047(7) n
    O21 Li20 . 3_554 2.11(2)   n
    O21 H22 . 3_565 0.908(5) n
    O21 H22 . 4_565 0.908(5) n
    H22 O21 . 3_464 0.908(5) n
loop_
    _geom_angle_atom_site_label_1
    _geom_angle_atom_site_label_2
    _geom_angle_atom_site_label_3
    _geom_angle_site_symmetry_1
    _geom_angle_site_symmetry_2
    _geom_angle_site_symmetry_3
    _geom_angle
    _geom_angle_publ_flag
    C2 C1 O11 1_555 . 1_555 118.9(6) n
    C2 C1 O12 1_555 . 1_555 117.5(6) n
    O11 C1 O12 1_555 . 1_555 123.4(6) n
    C1 C2 C3 1_555 . 1_555 114.1(5) n
    C1 C2 H7 1_555 . 1_555 108.2(6) n
    C1 C2 H8 1_555 . 1_555 108.8(6) n
    C3 C2 H7 1_555 . 1_555 112.7(6) n
    C3 C2 H8 1_555 . 1_555 107.0(6) n
    H7 C2 H8 1_555 . 1_555 105.6(5) n
    C2 C3 C2 1_555 . 2_555 106.8(6) n
    C2 C3 C6 1_555 . 1_555 110.0(5) n
    C2 C3 O17 1_555 . 1_555 109.8(5) n
    C2 C3 C6 2_555 . 1_555 110.0(5) n
    C2 C3 O17 2_555 . 1_555 109.8(5) n
    C6 C3 O17 1_555 . 1_555 110.4(7) n
    C3 C6 O15 1_555 . 1_555 117.3(8) n
    C3 C6 O16 1_555 . 1_555 115.3(8) n
    O15 C6 O16 1_555 . 1_555 127.4(9) n
    C1 O11 K19 1_555 . 1_555 139.3(6) n
    C1 O11 K19 1_555 . 4_554 121.5(6) n
    K19 O11 K19 1_555 . 4_554 93.48(13) n
    C1 O12 K19 1_555 . 1_565 100.4(5) n
    C1 O12 K19 1_555 . 4_564 106.9(5) n
    C1 O12 Li20 1_555 . 3_564 148.3(8) n
    K19 O12 K19 1_565 . 4_564 94.68(12) n
    K19 O12 Li20 1_565 . 3_564 90.8(7) n
    K19 O12 Li20 4_564 . 3_564 101.5(7) n
    C6 O15 K19 1_555 . 3_454 105.29(16) n
    C6 O15 K19 1_555 . 4_554 105.29(16) n
    C6 O15 Li20 1_555 . 1_554 153.2(10) n
    K19 O15 K19 3_454 . 4_554 143.4(2)   n
    K19 O15 Li20 3_454 . 1_554 80.9(3)   n
    K19 O15 Li20 4_554 . 1_554 80.9(3)   n
    C6 O16 K19 1_555 . 1_555 127.43(14) n
    C6 O16 K19 1_555 . 2_555 127.43(14) n
    K19 O16 K19 1_555 . 2_555 104.7(3)   n
    C3 O17 H18 1_555 . 1_555 93.0(6) n
    C3 O17 K19 1_555 . 1_565 112.5(4)   n
    C3 O17 K19 1_555 . 2_565 112.5(4)   n
    H18 O17 K19 1_555 . 1_565 129.8(3)   n
    H18 O17 K19 1_555 . 2_565 129.8(3)   n
    K19 O17 K19 1_565 . 2_565 80.43(16) n
    O11 K19 O11 1_555 . 4_555 158.80(9) n
    O11 K19 O12 1_555 . 1_545 80.28(12) n
    O11 K19 O12 1_555 . 4_565 90.49(12) n
    O11 K19 O15 1_555 . 3_555 94.67(13) n
    O11 K19 O16 1_555 . 1_555 66.39(15) n
    O11 K19 O17 1_555 . 1_545 122.22(14) n
    O11 K19 O21 1_555 . 3_455 138.24(16) n
    O11 K19 O12 4_555 . 1_545 97.83(17) n
    O11 K19 O12 4_555 . 4_565 83.53(13) n
    O11 K19 O15 4_555 . 3_555 66.25(14) n
    O11 K19 O16 4_555 . 1_555 133.62(19) n
    O11 K19 O17 4_555 . 1_545 77.00(13) n
    O11 K19 O21 4_555 . 3_455 54.18(14) n
    O12 K19 O12 1_545 . 4_565 157.86(7) n
    O12 K19 O15 1_545 . 3_555 63.05(15) n
    O12 K19 O16 1_545 . 1_555 104.54(18) n
    O12 K19 O17 1_545 . 1_545 75.75(14) n
    O12 K19 O21 1_545 . 3_455 136.58(15) n
    O12 K19 O15 4_565 . 3_555 98.08(14) n
    O12 K19 O16 4_565 . 1_555 89.80(17) n
    O12 K19 O17 4_565 . 1_545 125.68(15) n
    O12 K19 O21 4_565 . 3_455 61.00(17) n
    O15 K19 O16 3_555 . 1_555 159.7(2)   n
    O15 K19 O17 3_555 . 1_545 118.28(14) n
    O15 K19 O21 3_555 . 3_455 117.64(16) n
    O16 K19 O17 1_555 . 1_545 70.13(18) n
    O16 K19 O21 1_555 . 3_455 82.6(2)   n
    O17 K19 O21 1_545 . 3_455 66.53(17) n
    O12 Li20 O12 3_465 . 4_565 125.0(14) n
    O12 Li20 O15 3_465 . 1_556 114.1(8) n
    O12 Li20 O21 3_465 . 3_455 97.2(8) n
    O12 Li20 O15 4_565 . 1_556 114.1(8) n
    O12 Li20 O21 4_565 . 3_455 97.2(8) n
    O15 Li20 O21 1_556 . 3_455 102.1(11) n
    K19 O21 K19 3_554 . 4_554 85.1(2)   n
    K19 O21 Li20 3_554 . 3_554 94.2(5) n
    K19 O21 H22 3_554 . 3_565 64.4(7) n
    K19 O21 H22 3_554 . 4_565 132.6(7) n
    K19 O21 Li20 4_554 . 3_554 94.2(5) n
    K19 O21 H22 4_554 . 3_565 132.6(7) n
    K19 O21 H22 4_554 . 4_565 64.4(7) n
    Li20 O21 H22 3_554 . 3_565 55.8(4) n
    Li20 O21 H22 3_554 . 4_565 55.8(4) n
    H22 O21 H22 3_565 . 4_565 110.0(8) n
data_KADU1697_phase_2
loop_
    _pd_block_diffractogram_id
    2019-08-25T10:36|KADU1697_H_01|James_A._Kaduk|NCCPAN
_pd_block_id     2019-08-25T10:36|KADU1697_phase2|James_A._Kaduk||
_chemical_name_systematic     ?
_chemical_name_common     ?
_chemical_formula_moiety     ?
_chemical_formula_sum     "C6 H5 K Li2 O7"
_chemical_formula_structural     ?
_chemical_formula_analytical     ?
_chemical_formula_weight     242.08
_chemical_melting_point     ?
_chemical_compound_source     ?
_symmetry_cell_setting     triclinic
_symmetry_space_group_name_H-M     "P -1"
_symmetry_space_group_name_Hall     ?
loop_
    _symmetry_equiv_pos_site_id
    _symmetry_equiv_pos_as_xyz
    1 +x,+y,+z
    -1 -x,-y,-z
_cell_length_a     6.48415
_cell_length_b     6.68334
_cell_length_c     9.81709
_cell_angle_alpha     87.6373
_cell_angle_beta     80.6064
_cell_angle_gamma     83.1095
_cell_volume     416.59308
_cell_formula_units_Z     2
_cell_measurement_temperature     300
_cell_special_details     ?
_exptl_crystal_description     'white powder'
_exptl_crystal_density_diffrn     1.930
_exptl_crystal_density_meas     ?
_exptl_crystal_density_method     ?
_exptl_crystal_F_000     ?
_pd_char_particle_morphology     ?
loop_
    _atom_type_symbol
    _atom_type_number_in_cell
    C 12.0
    H 10.0
    O 14.0
    K 2.0
    Li 4.0
_computing_structure_solution     'known structure'
_pd_phase_name     "from C:/zjak01/citrate/KADU1665.EXP"
loop_
    _atom_site_type_symbol
    _atom_site_label
    _atom_site_fract_x
    _atom_site_fract_y
    _atom_site_fract_z
    _atom_site_U_iso_or_equiv
    _atom_site_thermal_displace_type
    _atom_site_occupancy
    _atom_site_symmetry_multiplicity
    C C1 -0.15531 0.06638 0.32685 0.05983 Uiso 1.0 2
    C C2 -0.02851 0.23221 0.35291 0.02275 Uiso 1.0 2
    C C3 0.1869 0.25126 0.26327 0.02275 Uiso 1.0 2
    C C4 0.24628 0.42934 0.33775 0.02275 Uiso 1.0 2
    C C5 0.4347 0.52818 0.26817 0.05983 Uiso 1.0 2
    C C6 0.118 0.34833 0.12921 0.05983 Uiso 1.0 2
    H H7 0.00819 0.21576 0.46276 0.02058 Uiso 1.0 2
    H H8 -0.13090 0.38187 0.34466 0.02958 Uiso 1.0 2
    H H9 0.28351 0.37630 0.44379 0.02958 Uiso 1.0 2
    H H10 0.10450 0.54936 0.35301 0.02958 Uiso 1.0 2
    O O11 -0.30929 0.02453 0.41739 0.05983 Uiso 1.0 2
    O O12 -0.10754 -0.03339 0.21622 0.05983 Uiso 1.0 2
    O O13 0.53582 0.66706 0.29883 0.05983 Uiso 1.0 2
    O O14 0.54742 0.43056 0.16909 0.05983 Uiso 1.0 2
    O O15 0.00612 0.52016 0.14052 0.05983 Uiso 1.0 2
    O O16 0.2083 0.21459 0.0417 0.05983 Uiso 1.0 2
    O O17 0.32695 0.07281 0.22514 0.05983 Uiso 1.0 2
    H H18 0.394 0.1785 0.2331 0.06878 Uiso 1.0 2
    K K19 0.74052 0.18609 -0.02971 0.04605 Uiso 1.0 2
    Li Li20 0.74351 0.74584 0.16276 0.05 Uiso 1.0 2
    Li Li21 0.55124 0.10113 0.63762 0.05 Uiso 1.0 2
_geom_special_details     ?
loop_
    _geom_bond_atom_site_label_1
    _geom_bond_atom_site_label_2
    _geom_bond_site_symmetry_1
    _geom_bond_site_symmetry_2
    _geom_bond_distance
    _geom_bond_publ_flag
    C1 C2 . 1_555 1.51011 n
    C1 O11 . 1_555 1.2736 n
    C1 O12 . 1_555 1.27296 n
    C2 C1 . 1_555 1.51011 n
    C2 C3 . 1_555 1.54069 n
    C3 C2 . 1_555 1.54069 n
    C3 C4 . 1_555 1.54039 n
    C3 C6 . 1_555 1.55071 n
    C3 O17 . 1_555 1.43284 n
    C4 C3 . 1_555 1.54039 n
    C4 C5 . 1_555 1.50986 n
    C5 C4 . 1_555 1.50986 n
    C5 O13 . 1_555 1.27105 n
    C5 O14 . 1_555 1.26954 n
    C6 C3 . 1_555 1.55071 n
    C6 O15 . 1_555 1.28127 n
    C6 O16 . 1_555 1.28586 n
    O11 C1 . 1_555 1.2736 n
    O11 Li21 . 1_455 2.25747 n
    O11 Li21 . -1_556 2.02197 n
    O12 C1 . 1_555 1.27296 n
    O12 K19 . 1_455 3.01473 n
    O12 K19 . -1_655 2.86473 n
    O12 Li20 . 1_445 1.9891 n
    O13 C5 . 1_555 1.27105 n
    O13 K19 . -1_665 3.47326 n
    O13 Li20 . 1_555 1.84393 n
    O13 Li21 . -1_666 1.69199 n
    O14 C5 . 1_555 1.26954 n
    O14 O13 . 1_555 2.05728 n
    O14 K19 . 1_555 2.64961 n
    O14 K19 . -1_665 3.3644 n
    O14 Li20 . 1_555 2.582 n
    O15 C6 . 1_555 1.28127 n
    O15 K19 . 1_455 3.59349 n
    O15 K19 . -1_665 2.78408 n
    O15 Li20 . 1_455 2.12409 n
    O16 C6 . 1_555 1.28586 n
    O16 K19 . 1_455 3.25139 n
    O16 K19 . 1_555 3.39124 n
    O16 K19 . -1_655 2.66365 n
    O16 Li20 . -1_665 1.99191 n
    O17 C3 . 1_555 1.43284 n
    O17 K19 . 1_555 3.48781 n
    O17 K19 . -1_655 2.75606 n
    O17 Li21 . -1_656 1.94638 n
    K19 O12 . 1_655 3.01473 n
    K19 O12 . -1_655 2.86473 n
    K19 O13 . -1_665 3.47326 n
    K19 O14 . 1_555 2.64961 n
    K19 O14 . -1_665 3.3644 n
    K19 O15 . 1_655 3.59349 n
    K19 O15 . -1_665 2.78408 n
    K19 O16 . 1_555 3.39124 n
    K19 O16 . 1_655 3.25139 n
    K19 O16 . -1_655 2.66365 n
    K19 O17 . 1_555 3.48781 n
    K19 O17 . -1_655 2.75606 n
    Li20 O12 . 1_665 1.9891 n
    Li20 O13 . 1_555 1.84393 n
    Li20 O14 . 1_555 2.582 n
    Li20 O15 . 1_655 2.12409 n
    Li20 O16 . -1_665 1.99191 n
    Li21 O11 . 1_655 2.25747 n
    Li21 O11 . -1_556 2.02197 n
    Li21 O13 . -1_666 1.69199 n
    Li21 O17 . -1_656 1.94638 n
loop_
    _geom_angle_atom_site_label_1
    _geom_angle_atom_site_label_2
    _geom_angle_atom_site_label_3
    _geom_angle_site_symmetry_1
    _geom_angle_site_symmetry_2
    _geom_angle_site_symmetry_3
    _geom_angle
    _geom_angle_publ_flag
    C2 C1 O11 1_555 . 1_555 119.5504 n
    C2 C1 O12 1_555 . 1_555 120.5205 n
    O11 C1 O12 1_555 . 1_555 119.9213 n
    C1 C2 C3 1_555 . 1_555 120.0207 n
    C2 C3 C4 1_555 . 1_555 97.8299 n
    C2 C3 C6 1_555 . 1_555 100.9126 n
    C2 C3 O17 1_555 . 1_555 119.4522 n
    C4 C3 C6 1_555 . 1_555 103.978 n
    C4 C3 O17 1_555 . 1_555 124.1292 n
    C6 C3 O17 1_555 . 1_555 107.4222 n
    C3 C4 C5 1_555 . 1_555 116.8773 n
    C4 C5 O13 1_555 . 1_555 135.3652 n
    C4 C5 O14 1_555 . 1_555 114.8354 n
    O13 C5 O14 1_555 . 1_555 108.1461 n
    C3 C6 O15 1_555 . 1_555 116.7212 n
    C3 C6 O16 1_555 . 1_555 99.9634 n
    O15 C6 O16 1_555 . 1_555 143.2807 n
    C1 O11 Li21 1_555 . 1_455 138.7284 n
    C1 O11 Li21 1_555 . -1_556 120.5833 n
    Li21 O11 Li21 1_455 . -1_556 99.3848 n
    C1 O12 K19 1_555 . 1_455 113.4217 n
    C1 O12 K19 1_555 . -1_655 139.176 n
    C1 O12 Li20 1_555 . 1_445 126.3908 n
    K19 O12 K19 1_455 . -1_655 86.9087 n
    K19 O12 Li20 1_455 . 1_445 83.8856 n
    K19 O12 Li20 -1_655 . 1_445 89.1605 n
    C5 O13 Li20 1_555 . 1_555 116.3317 n
    C5 O13 Li21 1_555 . -1_666 130.5031 n
    Li20 O13 Li21 1_555 . -1_666 96.8988 n
    C5 O14 K19 1_555 . 1_555 171.2327 n
    C6 O15 K19 1_555 . -1_665 108.1884 n
    C6 O15 Li20 1_555 . 1_455 161.8601 n
    K19 O15 Li20 -1_665 . 1_455 88.7083 n
    C6 O16 K19 1_555 . 1_455 85.8733 n
    C6 O16 K19 1_555 . -1_655 137.0461 n
    C6 O16 Li20 1_555 . -1_665 125.4341 n
    K19 O16 K19 1_455 . -1_655 85.6864 n
    K19 O16 Li20 1_455 . -1_665 78.6777 n
    K19 O16 Li20 -1_655 . -1_665 93.8091 n
    C3 O17 H18 1_555 . 1_555 67.1832 n
    C3 O17 K19 1_555 . -1_655 122.505 n
    C3 O17 Li21 1_555 . -1_656 121.6382 n
    H18 O17 K19 1_555 . -1_655 140.8897 n
    H18 O17 Li21 1_555 . -1_656 97.505 n
    K19 O17 Li21 -1_655 . -1_656 104.7899 n
    O12 K19 O12 1_655 . -1_655 93.0913 n
    O12 K19 O14 1_655 . 1_555 80.1974 n
    O12 K19 O15 1_655 . -1_665 112.4929 n
    O12 K19 O16 1_655 . 1_655 58.136 n
    O12 K19 O16 1_655 . -1_655 64.5695 n
    O12 K19 O17 1_655 . -1_655 112.5733 n
    O12 K19 O14 -1_655 . 1_555 151.5549 n
    O12 K19 O15 -1_655 . -1_665 66.0201 n
    O12 K19 O16 -1_655 . 1_655 59.37 n
    O12 K19 O16 -1_655 . -1_655 66.8873 n
    O12 K19 O17 -1_655 . -1_655 64.5387 n
    O14 K19 O15 1_555 . -1_665 90.893 n
    O14 K19 O16 1_555 . 1_655 94.4416 n
    O14 K19 O16 1_555 . -1_655 131.1798 n
    O14 K19 O17 1_555 . -1_655 143.4371 n
    O15 K19 O16 -1_665 . 1_655 56.1366 n
    O15 K19 O16 -1_665 . -1_655 132.5368 n
    O15 K19 O17 -1_665 . -1_655 112.9108 n
    O16 K19 O16 1_655 . -1_655 94.3136 n
    O16 K19 O17 1_655 . -1_655 121.6786 n
    O16 K19 O17 -1_655 . -1_655 48.0157 n
    O12 Li20 O13 1_665 . 1_555 114.3245 n
    O12 Li20 O15 1_665 . 1_655 96.8417 n
    O12 Li20 O16 1_665 . -1_665 99.9031 n
    O13 Li20 O15 1_555 . 1_655 109.5957 n
    O13 Li20 O16 1_555 . -1_665 138.1587 n
    O15 Li20 O16 1_655 . -1_665 88.3426 n
    O11 Li21 O11 1_655 . -1_556 80.6152 n
    O11 Li21 O13 1_655 . -1_666 127.2048 n
    O11 Li21 O17 1_655 . -1_656 113.934 n
    O11 Li21 O13 -1_556 . -1_666 109.7009 n
    O11 Li21 O17 -1_556 . -1_656 109.0825 n
    O13 Li21 O17 -1_666 . -1_656 110.782 n
data_KADU1697_p_01
_pd_block_id     2019-08-25T10:36|KADU1697_H_01|James_A._Kaduk|NCCPAN
_exptl_absorpt_correction_T_min     1.00000
_exptl_absorpt_correction_T_max     1.00000
_exptl_special_details     ?
_diffrn_ambient_temperature     300
_diffrn_source     'sealed X-ray tube'
loop_
    _diffrn_radiation_type
    _diffrn_radiation_wavelength
    K\a~1~ 0.709237
    K\a~2~ 0.713647
_diffrn_radiation_monochromator     'Zr filter'
_diffrn_measurement_device_type     'PANalytical Empyrean'
_diffrn_detector     'Si strip'
_pd_instr_dist_src/mono     ?
_pd_instr_dist_mono/spec     ?
_pd_instr_dist_src/spec     240
_pd_instr_dist_spec/anal     ?
_pd_instr_dist_anal/detc     ?
_pd_instr_dist_spec/detc     240
_pd_instr_location     ?
_diffrn_radiation_probe     x-ray
loop_
    _refln_index_h
    _refln_index_k
    _refln_index_l
    _pd_refln_phase_id
    _pd_refln_wavelength_id
    _refln_observed_status
    _refln_F_squared_meas
    _refln_F_squared_calc
    _refln_phase_calc
    _refln_d_spacing
    _gsas_i100_meas
    0 0 1 2 1 o 1303.595 1336.846 0.00 9.68308 1.88
    0 0 1 2 2 o 1292.017 1336.846 0.00 9.68308 0.92
    0 1 0 2 1 o 414.153 72.546 0.00 6.63345 0.27
    0 1 0 2 2 o 220.640 72.546 0.00 6.63345 0.07
    1 0 1 1 1 o 694.705 691.164 -6.49 6.39942 28.97
    1 0 1 1 2 o 677.939 691.164 -6.49 6.39942 13.97
    1 0 0 2 1 o 9.461 9.631 0.00 6.35485 0.01
    1 0 0 2 2 o 8.285 9.631 0.00 6.35485 0.00
    0 1 0 1 1 o 53.830 79.409 0.00 5.86577 1.63
    0 1 0 1 2 o 54.066 79.409 0.00 5.86577 0.81
    1 0 1 2 1 o 34.839 29.454 180.00 5.75040 0.02
    1 0 1 2 2 o 34.339 29.454 180.00 5.75040 0.01
    0 1 1 2 1 o 1291.867 900.534 180.00 5.52974 0.57
    0 1 1 2 2 o 1628.626 900.534 180.00 5.52974 0.36
    0 1 -1 2 1 o 754.416 225.256 0.00 5.41695 0.32
    0 1 -1 2 2 o 943.241 225.256 0.00 5.41695 0.20
    1 1 0 1 1 o 178.295 176.391 90.00 5.09091 4.66
    1 1 0 1 2 o 163.136 176.391 90.00 5.09091 2.11
    2 0 0 1 1 o 827.667 821.475 180.00 5.12438 11.62
    2 0 0 1 2 o 805.898 821.475 180.00 5.12438 5.60
    1 0 -1 2 1 o 677.787 809.450 0.00 4.96210 0.25
    1 0 -1 2 2 o 833.000 809.450 0.00 4.96210 0.15
    1 1 0 2 1 o 23.709 14.275 0.00 4.87731 0.01
    1 1 0 2 2 o 18.389 14.275 0.00 4.87731 0.00
    0 0 2 2 1 o 1246.929 1088.449 180.00 4.84154 0.42
    0 0 2 2 2 o 1109.922 1088.449 180.00 4.84154 0.18
    0 1 1 1 1 o 352.383 346.008 -7.98 4.76939 8.50
    0 1 1 1 2 o 354.296 346.008 -7.98 4.76939 4.22
    1 1 1 2 1 o 361.898 0.042 0.00 4.62107 0.11
    1 1 1 2 2 o 1661.076 0.042 0.00 4.62107 0.25
    1 -1 0 2 1 o 651.517 241.591 0.00 4.34624 0.18
    1 1 1 1 1 o 581.798 591.183 124.50 4.32410 22.35
    1 -1 0 2 2 o 237.138 241.591 0.00 4.34624 0.03
    1 1 1 1 2 o 565.282 591.183 124.50 4.32410 10.73
    1 0 2 2 1 o 210.583 213.064 180.00 4.18665 0.06
    1 0 2 2 2 o 221.787 213.064 180.00 4.18665 0.03
    0 0 2 1 1 o 1684.768 1705.970 -52.11 4.09643 13.67
    1 1 -1 2 1 o 118.447 128.749 0.00 4.13177 0.03
    0 0 2 1 2 o 1639.703 1705.970 -52.11 4.09643 6.56
    1 -1 1 2 1 o 512.572 531.880 0.00 4.11324 0.12
    1 1 -1 2 2 o 126.376 128.749 0.00 4.13177 0.02
    1 -1 1 2 2 o 530.544 531.880 0.00 4.11324 0.06
    0 1 2 2 1 o 911.208 651.868 0.00 3.95251 0.21
    0 1 2 2 2 o 1416.963 651.868 0.00 3.95251 0.16
    0 1 -2 2 1 o 99.726 95.530 0.00 3.87018 0.02
    2 1 0 1 1 o 81.495 81.052 180.00 3.85915 1.60
    0 1 -2 2 2 o 89.097 95.530 0.00 3.87018 0.01
    2 1 0 1 2 o 65.268 81.052 180.00 3.85915 0.67
    1 -1 -1 2 1 o 1720.105 2112.808 180.00 3.83196 0.38
    1 -1 -1 2 2 o -18.224 2112.808 180.00 3.83196 0.00
    1 1 2 2 1 o -2.775 2.622 0.00 3.70241 0.00
    1 1 2 2 2 o -2.775 2.622 0.00 3.70241 0.00
    1 0 -2 2 1 o 2689.301 1002.577 0.00 3.58528 0.50
    1 0 -2 2 2 o 1003.784 1002.577 0.00 3.58528 0.09
    2 1 1 1 1 o 408.126 414.135 64.00 3.49123 9.98
    2 1 1 1 2 o 450.000 414.135 64.00 3.49123 5.43
    1 -1 2 2 1 o 9666.503 9209.318 180.00 3.39806 1.64
    1 -1 2 2 2 o 9296.504 9209.318 180.00 3.39806 0.78
    0 1 2 1 1 o 7712.630 7654.840 120.92 3.35851 90.41
    0 1 2 1 2 o 7606.670 7654.840 120.92 3.35851 44.05
    0 2 0 2 1 o 37.178 39.089 0.00 3.31672 0.01
    0 2 0 2 2 o 46.550 39.089 0.00 3.31672 0.00
    2 0 2 1 1 o 485.106 414.104 -9.43 3.19971 5.30
    0 0 3 2 1 o 1445.658 791.585 0.00 3.22769 0.22
    1 1 2 1 1 o 60.880 55.897 67.87 3.19152 1.26
    1 1 -2 2 1 o 422.748 294.535 0.00 3.22000 0.07
    2 0 2 1 2 o 432.369 414.104 -9.43 3.19971 2.35
    0 0 3 2 2 o 923.822 791.585 0.00 3.22769 0.07
    1 1 2 1 2 o 56.150 55.897 67.87 3.19152 0.58
    1 1 -2 2 2 o 322.156 294.535 0.00 3.22000 0.03
    3 0 1 1 1 o 3215.446 3180.929 -61.25 3.15312 32.16
    2 0 0 2 1 o 438.459 460.904 180.00 3.17743 0.07
    2 0 1 2 1 o 154.977 164.180 180.00 3.17273 0.03
    3 0 1 1 2 o 3132.410 3180.929 -61.25 3.15312 15.48
    0 2 1 2 1 o 848.787 846.030 180.00 3.15923 0.13
    2 0 0 2 2 o 464.335 460.904 180.00 3.17743 0.04
    2 0 1 2 2 o 166.199 164.180 180.00 3.17273 0.01
    0 2 1 2 2 o 834.450 846.030 180.00 3.15923 0.06
    0 2 -1 2 1 o 468.679 523.136 180.00 3.11672 0.07
    0 2 -1 2 2 o 482.403 523.136 180.00 3.11672 0.04
    1 -1 -2 2 1 o 67.288 60.627 180.00 3.09203 0.01
    1 2 0 2 1 o 249.526 204.576 0.00 3.08953 0.04
    1 0 3 2 1 o 265.228 151.505 180.00 3.08325 0.04
    1 -1 -2 2 2 o 266.493 60.627 180.00 3.09203 0.02
    1 2 0 2 2 o 968.159 204.576 0.00 3.08953 0.07
    1 0 3 2 2 o 802.474 151.505 180.00 3.08325 0.05
    1 2 1 2 1 o 2452.410 1170.707 0.00 3.03074 0.33
    1 2 1 2 2 o 1795.458 1170.707 0.00 3.03074 0.12
    2 1 1 2 1 o 0.564 0.006 0.00 3.00857 0.00
    2 1 0 2 1 o 3911.279 2936.498 180.00 3.00321 0.52
    2 1 1 2 2 o 0.467 0.006 0.00 3.00857 0.00
    2 1 0 2 2 o 3786.940 2936.498 180.00 3.00321 0.25
    3 1 0 1 1 o 448.340 460.008 90.00 2.95208 3.91
    3 1 0 1 2 o 453.594 460.008 90.00 2.95208 1.95
    0 2 0 1 1 o 1092.424 1084.247 0.00 2.93288 5.07
    0 2 0 1 2 o 1328.859 1084.247 0.00 2.93288 3.01
    0 1 3 2 1 o 384.249 380.096 0.00 2.92792 0.05
    0 1 3 2 2 o 519.079 380.096 0.00 2.92792 0.03
    2 0 -1 2 1 o 1984.884 1048.028 180.00 2.88572 0.24
    1 1 3 2 1 o 1593.373 939.060 0.00 2.88191 0.19
    0 1 -3 2 1 o 318.273 208.587 0.00 2.87744 0.04
    2 0 2 2 1 o 3841.251 2593.856 180.00 2.87520 0.46
    2 0 -1 2 2 o 1392.319 1048.028 180.00 2.88572 0.08
    1 1 3 2 2 o 1191.997 939.060 0.00 2.88191 0.07
    1 2 -1 2 1 o 39.627 31.999 180.00 2.86308 0.00
    0 1 -3 2 2 o 254.606 208.587 0.00 2.87744 0.01
    2 0 2 2 2 o 3127.981 2593.856 180.00 2.87520 0.19
    1 2 -1 2 2 o 34.107 31.999 180.00 2.86308 0.00
    1 2 0 1 1 o 315.888 306.526 90.00 2.81970 2.50
    2 1 2 1 1 o 6209.017 6121.825 -55.78 2.80897 100.00
    1 2 0 1 2 o 305.790 306.526 90.00 2.81970 1.19
    2 1 2 1 2 o 5975.450 6121.825 -55.78 2.80897 47.58
    1 -2 0 2 1 o 750.833 738.345 180.00 2.81087 0.09
    3 1 1 1 1 o 3693.858 3690.220 -134.83 2.77729 57.80
    1 -2 0 2 2 o 714.570 738.345 180.00 2.81087 0.04
    0 2 1 1 1 o 2603.805 2611.995 28.78 2.76129 20.30
    3 1 1 1 2 o 3686.800 3690.220 -134.83 2.77729 28.48
    0 2 1 1 2 o 2505.859 2611.995 28.78 2.76129 9.66
    0 2 2 2 1 o 277.739 279.138 180.00 2.76487 0.03
    2 1 2 2 1 o 30.228 30.106 180.00 2.75853 0.00
    0 2 2 2 2 o 270.742 279.138 180.00 2.76487 0.02
    2 1 -1 2 1 o 4359.171 4528.486 180.00 2.74618 0.48
    2 -1 0 2 1 o 989.539 1031.525 180.00 2.74539 0.11
    2 1 2 2 2 o 28.337 30.106 180.00 2.75853 0.00
    1 -2 1 2 1 o 42.255 44.826 0.00 2.73770 0.00
    2 -1 1 2 1 o 180.638 195.606 0.00 2.73529 0.02
    2 1 -1 2 2 o 3974.021 4528.486 180.00 2.74618 0.22
    1 2 2 2 1 o 495.776 568.499 0.00 2.72872 0.06
    2 -1 0 2 2 o 902.509 1031.525 180.00 2.74539 0.05
    1 -2 1 2 2 o 41.015 44.826 0.00 2.73770 0.00
    2 -1 1 2 2 o 180.525 195.606 0.00 2.73529 0.01
    1 -1 3 2 1 o 8.596 9.746 180.00 2.71730 0.00
    1 2 2 2 2 o 546.307 568.499 0.00 2.72872 0.03
    1 0 -3 2 1 o 0.475 0.475 0.00 2.70857 0.00
    0 2 -2 2 1 o 2825.065 2821.161 180.00 2.70847 0.31
    1 -1 3 2 2 o 11.270 9.746 180.00 2.71730 0.00
    1 0 -3 2 2 o 0.668 0.475 0.00 2.70857 0.00
    0 2 -2 2 2 o 3180.561 2821.161 180.00 2.70847 0.17
    1 2 1 1 1 o 975.348 946.798 40.04 2.66621 14.22
    1 2 1 1 2 o 960.975 946.798 40.04 2.66621 6.92
    1 -2 -1 2 1 o 0.756 0.668 180.00 2.66272 0.00
    1 0 3 1 1 o 2469.146 2395.648 136.70 2.63888 17.33
    1 -2 -1 2 2 o 0.763 0.668 180.00 2.66272 0.00
    1 0 3 1 2 o 2404.156 2395.648 136.70 2.63888 8.34
    2 2 0 1 1 o 917.040 935.712 180.00 2.54546 6.26
    4 0 0 1 1 o 6940.618 6740.754 0.00 2.56219 22.34
    2 -1 -1 2 1 o 369.233 363.155 180.00 2.55634 0.04
    2 2 0 1 2 o 800.350 935.712 180.00 2.54546 2.72
    4 0 0 1 2 o 6646.344 6740.754 0.00 2.56219 10.57
    2 -1 -1 2 2 o 357.344 363.155 180.00 2.55634 0.02
    1 1 -3 2 1 o 350.003 383.159 0.00 2.53471 0.03
    2 -1 2 2 1 o 880.796 995.910 0.00 2.53210 0.08
    1 1 -3 2 2 o 237.245 383.159 0.00 2.53471 0.01
    2 -1 2 2 2 o 565.851 995.910 0.00 2.53210 0.03
    1 2 -2 2 1 o 144.318 172.810 0.00 2.49571 0.01
    0 1 3 1 1 o 701.721 695.386 96.71 2.47578 4.39
    1 -2 2 2 1 o 136.209 132.255 180.00 2.48753 0.01
    1 -1 -3 2 1 o 372.214 354.911 180.00 2.48131 0.03
    2 0 -2 2 1 o 936.397 893.431 180.00 2.48105 0.09
    1 2 -2 2 2 o 180.447 172.810 0.00 2.49571 0.01
    0 1 3 1 2 o 658.863 695.386 96.71 2.47578 2.04
    1 -2 2 2 2 o 132.101 132.255 180.00 2.48753 0.01
    2 0 3 2 1 o 2975.671 2993.804 180.00 2.46992 0.27
    1 -1 -3 2 2 o 347.714 354.911 180.00 2.48131 0.02
    2 0 -2 2 2 o 873.902 893.431 180.00 2.48105 0.04
    2 0 3 2 2 o 2758.813 2993.804 180.00 2.46992 0.12
    2 2 1 1 1 o 1627.214 1593.602 100.41 2.43084 19.48
    2 2 1 2 1 o 3868.742 4285.688 0.00 2.44655 0.34
    2 2 0 2 1 o 826.922 840.766 0.00 2.43866 0.07
    2 2 1 1 2 o 1530.438 1593.602 100.41 2.43084 9.06
    2 2 1 2 2 o 4412.476 4285.688 0.00 2.44655 0.19
    1 1 3 1 1 o 32.206 35.247 143.34 2.40656 0.41
    2 2 0 2 2 o 845.935 840.766 0.00 2.43866 0.04
    0 0 4 2 1 o 132.703 135.261 0.00 2.42077 0.01
    3 1 2 1 1 o 628.127 646.846 -112.52 2.39498 7.23
    1 1 3 1 2 o 34.984 35.247 143.34 2.40656 0.22
    0 0 4 2 2 o 122.143 135.261 0.00 2.42077 0.01
    0 2 2 1 1 o 3386.631 3372.383 121.69 2.38470 20.00
    2 1 3 2 1 o 328.699 353.691 180.00 2.39951 0.03
    3 1 2 1 2 o 646.721 646.846 -112.52 2.39498 3.67
    1 0 4 2 1 o 2361.906 2379.851 180.00 2.39276 0.20
    0 2 2 1 2 o 3269.453 3372.383 121.69 2.38470 9.55
    2 1 -2 2 1 o 50.260 49.880 180.00 2.38600 0.00
    2 1 3 2 2 o 355.756 353.691 180.00 2.39951 0.02
    1 0 4 2 2 o 2376.274 2379.851 180.00 2.39276 0.10
    1 -2 -2 2 1 o 774.586 775.864 180.00 2.37794 0.07
    2 1 -2 2 2 o 48.463 49.880 180.00 2.38600 0.00
    4 1 0 1 1 o 84.973 93.306 0.00 2.34797 0.50
    1 -2 -2 2 2 o 728.738 775.864 180.00 2.37794 0.03
    4 1 0 1 2 o 82.112 93.306 0.00 2.34797 0.24
    1 2 3 2 1 o 399.061 444.955 0.00 2.35007 0.03
    1 2 2 1 1 o 47.204 67.800 -136.80 2.32265 0.49
    0 2 3 2 1 o 269.837 309.180 180.00 2.33914 0.02
    1 2 3 2 2 o 391.551 444.955 0.00 2.35007 0.02
    1 2 2 1 2 o 38.648 67.800 -136.80 2.32265 0.20
    0 2 3 2 2 o 224.351 309.180 180.00 2.33914 0.01
    2 2 2 2 1 o 105.448 190.812 0.00 2.31054 0.01
    1 1 4 2 1 o 21.503 41.014 180.00 2.29908 0.00
    2 2 2 2 2 o 88.093 190.812 0.00 2.31054 0.00
    2 2 -1 2 1 o 453.749 989.756 0.00 2.29076 0.04
    0 1 4 2 1 o 472.253 1034.685 0.00 2.29043 0.04
    0 2 -3 2 1 o 1254.495 2542.412 180.00 2.28803 0.10
    1 1 4 2 2 o 22.859 41.014 180.00 2.29908 0.00
    2 2 -1 2 2 o 671.193 989.756 0.00 2.29076 0.03
    0 1 4 2 2 o 707.077 1034.685 0.00 2.29043 0.03
    0 2 -3 2 2 o 1913.288 2542.412 180.00 2.28803 0.07
    4 1 1 1 1 o 2510.782 2474.336 43.51 2.25711 24.93
    2 -1 -2 2 1 o 275.379 291.959 180.00 2.26627 0.02
    4 1 1 1 2 o 2407.017 2474.336 43.51 2.25711 11.81
    0 1 -4 2 1 o 162.968 158.928 0.00 2.25806 0.01
    2 -1 -2 2 2 o 296.307 291.959 180.00 2.26627 0.01
    2 1 3 1 1 o 33.168 34.400 -60.65 2.22924 0.35
    0 1 -4 2 2 o 154.579 158.928 0.00 2.25806 0.01
    3 2 0 1 1 o 861.201 868.446 90.00 2.22531 4.33
    2 -1 3 2 1 o 80.033 80.784 0.00 2.23824 0.01
    2 1 3 1 2 o 34.179 34.400 -60.65 2.22924 0.18
    3 2 0 1 2 o 866.750 868.446 90.00 2.22531 2.15
    2 -1 3 2 2 o 81.100 80.784 0.00 2.23824 0.00
    0 3 0 2 1 o 163.430 162.594 180.00 2.21115 0.01
    1 -1 4 2 1 o 608.586 630.456 0.00 2.20545 0.04
    4 0 2 1 1 o 784.068 735.569 6.16 2.17228 3.54
    0 3 0 2 2 o 153.136 162.594 180.00 2.21115 0.01
    1 -1 4 2 2 o 613.881 630.456 0.00 2.20545 0.02
    4 0 2 1 2 o 761.315 735.569 6.16 2.17228 1.70
    2 2 2 1 1 o 1734.470 1666.471 -33.45 2.16205 16.67
    1 -2 3 2 1 o 2.867 2.687 180.00 2.17636 0.00
    2 -2 0 2 1 o 320.022 297.775 0.00 2.17312 0.02
    1 3 0 2 1 o 9.434 8.744 180.00 2.16704 0.00
    0 3 1 2 1 o 1564.960 1473.127 180.00 2.16607 0.11
    3 0 3 1 1 o 2384.654 2371.349 1.71 2.13314 11.01
    2 -2 1 2 1 o 3183.970 3030.876 0.00 2.16460 0.22
    2 2 2 1 2 o 1686.030 1666.471 -33.45 2.16205 8.01
    1 -2 3 2 2 o 2.802 2.687 180.00 2.17636 0.00
    3 2 1 1 1 o 626.425 616.966 -158.72 2.14750 5.99
    2 -2 0 2 2 o 309.001 297.775 0.00 2.17312 0.01
    1 3 0 2 2 o 8.972 8.744 180.00 2.16704 0.00
    0 3 1 2 2 o 1498.255 1473.127 180.00 2.16607 0.05
    2 -2 1 2 2 o 3061.089 3030.876 0.00 2.16460 0.10
    3 0 3 1 2 o 2282.121 2371.349 1.71 2.13314 5.21
    1 0 -4 2 1 o 319.226 316.317 0.00 2.15091 0.02
    1 3 1 2 1 o 994.172 986.999 0.00 2.14987 0.07
    3 2 1 1 2 o 621.113 616.966 -158.72 2.14750 2.93
    0 3 -1 2 1 o 634.605 618.904 180.00 2.14540 0.04
    3 0 1 2 1 o 254.569 246.831 0.00 2.14192 0.02
    1 0 -4 2 2 o 320.706 316.317 0.00 2.15091 0.01
    1 3 1 2 2 o 996.128 986.999 0.00 2.14987 0.03
    0 3 -1 2 2 o 622.829 618.904 180.00 2.14540 0.02
    1 2 -3 2 1 o 153.126 151.737 0.00 2.12988 0.01
    3 0 1 2 2 o 248.787 246.831 0.00 2.14192 0.01
    3 0 0 2 1 o 22.118 22.854 180.00 2.11828 0.00
    1 2 -3 2 2 o 147.449 151.737 0.00 2.12988 0.00
    3 1 1 2 1 o 435.353 451.357 180.00 2.11452 0.03
    3 0 0 2 2 o 19.147 22.854 180.00 2.11828 0.00
    2 0 -3 2 1 o 57.008 72.080 180.00 2.10281 0.00
    3 1 1 2 2 o 362.901 451.357 180.00 2.11452 0.01
    2 0 4 2 1 o 675.459 713.641 180.00 2.09332 0.04
    2 2 3 2 1 o 1595.171 1591.590 180.00 2.09017 0.10
    2 0 -3 2 2 o 72.809 72.080 180.00 2.10281 0.00
    3 1 0 2 1 o 9.746 9.433 0.00 2.08862 0.00
    1 3 -1 2 1 o 933.878 826.307 180.00 2.08126 0.06
    2 0 4 2 2 o 799.160 713.641 180.00 2.09332 0.03
    2 -2 -1 2 1 o 286.348 261.194 0.00 2.07876 0.02
    2 2 3 2 2 o 1710.095 1591.590 180.00 2.09017 0.05
    0 0 4 1 1 o 6580.807 6803.587 -104.33 2.04822 14.00
    3 1 0 2 2 o 9.997 9.433 0.00 2.08862 0.00
    1 3 -1 2 2 o 789.103 826.307 180.00 2.08126 0.02
    1 -2 -3 2 1 o 2638.681 2843.979 180.00 2.06732 0.16
    2 -2 -1 2 2 o 234.187 261.194 0.00 2.07876 0.01
    2 2 -2 2 1 o 53.747 59.219 180.00 2.06589 0.00
    4 1 2 1 1 o 628.563 646.417 148.43 2.03708 5.17
    3 0 2 2 1 o 283.324 318.081 0.00 2.06546 0.02
    0 0 4 1 2 o 6623.765 6803.587 -104.33 2.04822 6.95
    1 1 -4 2 1 o 1662.371 1754.983 0.00 2.05769 0.10
    2 -2 2 2 1 o 442.815 463.422 0.00 2.05662 0.03
    1 -2 -3 2 2 o 2743.369 2843.979 180.00 2.06732 0.08
    2 2 -2 2 2 o 57.207 59.219 180.00 2.06589 0.00
    2 1 4 2 1 o 56.706 59.231 180.00 2.05291 0.00
    3 0 2 2 2 o 305.776 318.081 0.00 2.06546 0.01
    4 1 2 1 2 o 592.861 646.417 148.43 2.03708 2.41
    1 1 -4 2 2 o 1741.952 1754.983 0.00 2.05769 0.05
    2 -2 2 2 2 o 463.292 463.422 0.00 2.05662 0.01
    3 1 2 2 1 o 94.176 94.145 0.00 2.04378 0.01
    2 1 -3 2 1 o 1295.997 1301.763 0.00 2.04107 0.08
    2 1 4 2 2 o 58.467 59.231 180.00 2.05291 0.00
    1 3 2 2 1 o 15.402 15.941 0.00 2.03656 0.00
    1 -1 -4 2 1 o 22.724 23.353 180.00 2.03458 0.00
    3 1 3 1 1 o 1283.853 1274.065 41.21 2.00470 10.50
    3 1 2 2 2 o 93.110 94.145 0.00 2.04378 0.00
    2 1 -3 2 2 o 1257.167 1301.763 0.00 2.04107 0.04
    0 3 2 2 1 o 840.855 873.269 180.00 2.02833 0.05
    1 3 2 2 2 o 14.340 15.941 0.00 2.03656 0.00
    1 -1 -4 2 2 o 20.712 23.353 180.00 2.03458 0.00
    3 1 3 1 2 o 1269.375 1274.065 41.21 2.00470 5.13
    1 -3 0 2 1 o 20.769 22.441 180.00 2.01764 0.00
    0 3 2 2 2 o 822.984 873.269 180.00 2.02833 0.02
    0 2 3 1 1 o 500.204 509.220 119.38 1.99865 2.07
    1 -3 0 2 2 o 22.708 22.441 180.00 2.01764 0.00
    3 0 -1 2 1 o 467.427 466.804 180.00 2.00368 0.03
    1 2 4 2 1 o 54.692 54.744 0.00 2.00336 0.00
    5 0 1 1 1 o 2536.083 2528.291 77.13 1.98846 10.00
    0 2 3 1 2 o 514.567 509.220 119.38 1.99865 1.05
    0 3 -2 2 1 o 330.271 333.659 180.00 1.99473 0.02
    3 0 -1 2 2 o 466.170 466.804 180.00 2.00368 0.01
    1 2 4 2 2 o 54.681 54.744 0.00 2.00336 0.00
    5 0 1 1 2 o 2543.748 2528.291 77.13 1.98846 4.95
    1 -3 1 2 1 o 38.866 38.559 0.00 1.98736 0.00
    0 3 0 1 1 o 893.301 808.697 0.00 1.95526 1.79
    0 3 -2 2 2 o 337.246 333.659 180.00 1.99473 0.01
    3 2 2 1 1 o 833.303 754.627 -173.14 1.95541 6.37
    0 2 4 2 1 o 295.824 294.860 180.00 1.97625 0.02
    3 1 -1 2 1 o 450.893 447.696 180.00 1.97586 0.03
    1 -3 1 2 2 o 39.215 38.559 0.00 1.98736 0.00
    1 2 3 1 1 o 87.545 81.064 -127.17 1.96170 0.70
    0 3 0 1 2 o 884.040 808.697 0.00 1.95526 0.87
    2 -1 -3 2 1 o 0.304 0.203 180.00 1.96984 0.00
    3 -1 1 2 1 o 158.290 149.088 0.00 1.96977 0.01
    3 2 2 1 2 o 820.392 754.627 -173.14 1.95541 3.10
    0 2 4 2 2 o 311.157 294.860 180.00 1.97625 0.01
    3 1 -1 2 2 o 474.800 447.696 180.00 1.97586 0.01
    1 -3 -1 2 1 o 79.968 75.222 0.00 1.96330 0.00
    1 2 3 1 2 o 89.671 81.064 -127.17 1.96170 0.35
    2 -1 -3 2 2 o 0.385 0.203 180.00 1.96984 0.00
    3 -1 1 2 2 o 165.695 149.088 0.00 1.96977 0.00
    4 2 0 1 1 o 332.942 301.092 0.00 1.92958 1.24
    3 -1 0 2 1 o 261.807 234.298 0.00 1.95390 0.02
    1 -3 -1 2 2 o 83.816 75.222 0.00 1.96330 0.00
    1 3 0 1 1 o 1571.533 1520.515 -90.00 1.92062 5.78
    5 1 0 1 1 o 118.794 106.957 90.00 1.93501 0.41
    0 1 4 1 1 o 1060.482 949.492 -53.22 1.93372 4.06
    2 -1 4 2 1 o 103.907 96.806 180.00 1.94409 0.01
    4 2 0 1 2 o 308.187 301.092 0.00 1.92958 0.57
    3 -1 0 2 2 o 259.017 234.298 0.00 1.95390 0.01
    1 0 5 2 1 o 875.458 787.319 180.00 1.94087 0.05
    0 0 5 2 1 o 303.280 268.621 0.00 1.93662 0.02
    0 2 -4 2 1 o 291.216 258.667 180.00 1.93509 0.02
    1 3 0 1 2 o 1566.330 1520.515 -90.00 1.92062 2.84
    5 1 0 1 2 o 111.353 106.957 90.00 1.93501 0.19
    0 1 4 1 2 o 986.050 949.492 -53.22 1.93372 1.87
    2 -1 4 2 2 o 107.050 96.806 180.00 1.94409 0.00
    1 0 5 2 2 o 870.282 787.319 180.00 1.94087 0.02
    0 3 1 1 1 o 315.567 306.179 -32.31 1.90185 1.23
    2 3 1 2 1 o 1239.957 1129.583 0.00 1.92769 0.07
    2 0 4 1 1 o 4586.674 4461.306 70.29 1.90192 16.61
    1 1 4 1 1 o 231.624 224.162 86.29 1.90019 1.65
    0 0 5 2 2 o 285.494 268.621 0.00 1.93662 0.01
    1 3 -2 2 1 o 108.669 102.876 180.00 1.92412 0.01
    0 2 -4 2 2 o 269.871 258.667 180.00 1.93509 0.01
    2 3 0 2 1 o 159.620 155.468 0.00 1.92137 0.01
    3 0 3 2 1 o 78.863 77.476 180.00 1.91680 0.00
    2 -2 -2 2 1 o 257.044 252.264 0.00 1.91598 0.01
    2 3 1 2 2 o 1150.630 1129.583 0.00 1.92769 0.03
    0 3 1 1 2 o 306.307 306.179 -32.31 1.90185 0.59
    2 0 4 1 2 o 4455.298 4461.306 70.29 1.90192 7.97
    1 1 4 1 2 o 224.960 224.162 86.29 1.90019 0.79
    1 3 -2 2 2 o 104.881 102.876 180.00 1.92412 0.00
    2 3 0 2 2 o 160.484 155.468 0.00 1.92137 0.00
    3 2 1 2 1 o 220.649 213.091 180.00 1.90765 0.01
    3 -1 2 2 1 o 116.732 112.651 0.00 1.90741 0.01
    3 0 3 2 2 o 79.343 77.476 180.00 1.91680 0.00
    2 -2 -2 2 2 o 258.134 252.264 0.00 1.91598 0.01
    4 2 1 1 1 o 5.406 5.440 138.56 1.87819 0.03
    3 1 3 2 1 o 111.243 108.591 180.00 1.90180 0.01
    3 2 1 2 2 o 221.897 213.091 180.00 1.90765 0.01
    3 -1 2 2 2 o 117.111 112.651 0.00 1.90741 0.00
    1 3 1 1 1 o 335.943 331.141 122.80 1.86992 2.35
    5 1 1 1 1 o 758.907 745.874 54.76 1.88320 5.56
    1 1 5 2 1 o 2.377 2.403 0.00 1.89219 0.00
    4 2 1 1 2 o 5.651 5.440 138.56 1.87819 0.02
    3 1 3 2 2 o 107.155 108.591 180.00 1.90180 0.00
    2 -2 3 2 1 o 143.058 141.191 180.00 1.88728 0.01
    3 2 0 2 1 o 15.827 15.402 180.00 1.88625 0.00
    2 2 3 1 1 o 3.220 2.965 -132.65 1.86204 0.04
    1 -2 4 2 1 o 59.519 58.509 0.00 1.88320 0.00
    1 3 1 1 2 o 349.205 331.141 122.80 1.86992 1.20
    1 -3 2 2 1 o 158.195 155.847 180.00 1.88289 0.01
    5 1 1 1 2 o 745.657 745.874 54.76 1.88320 2.70
    1 1 5 2 2 o 2.406 2.403 0.00 1.89219 0.00
    2 -2 3 2 2 o 138.821 141.191 180.00 1.88728 0.00
    3 2 0 2 2 o 15.064 15.402 180.00 1.88625 0.00
    2 2 3 1 2 o 3.162 2.965 -132.65 1.86204 0.02
    1 -2 4 2 2 o 58.371 58.509 0.00 1.88320 0.00
    1 -3 2 2 2 o 155.932 155.847 180.00 1.88289 0.00
    0 1 5 2 1 o 1112.583 1098.016 0.00 1.87016 0.06
    1 3 3 2 1 o 18.837 17.846 0.00 1.86604 0.00
    3 -1 -1 2 1 o 45.372 42.724 0.00 1.86510 0.00
    2 3 2 2 1 o 61.961 58.697 0.00 1.86123 0.00
    0 1 5 2 2 o 1161.238 1098.016 0.00 1.87016 0.03
    3 2 2 2 1 o 92.904 86.288 180.00 1.85742 0.01
    1 3 3 2 2 o 19.603 17.846 0.00 1.86604 0.00
    3 -1 -1 2 2 o 47.071 42.724 0.00 1.86510 0.00
    2 2 4 2 1 o 8.463 7.988 180.00 1.85121 0.00
    2 3 0 1 1 o 4913.250 4712.789 -180.00 1.82679 16.38
    2 3 2 2 2 o 60.231 58.697 0.00 1.86123 0.00
    0 1 -5 2 1 o 249.943 255.014 0.00 1.84806 0.01
    3 2 2 2 2 o 80.021 86.288 180.00 1.85742 0.00
    2 3 -1 2 1 o 94.682 104.348 0.00 1.84434 0.01
    0 3 3 2 1 o 254.545 283.352 180.00 1.84325 0.01
    1 -3 -2 2 1 o 32.456 36.309 0.00 1.84255 0.00
    2 2 4 2 2 o 6.665 7.988 180.00 1.85121 0.00
    2 3 0 1 2 o 4836.733 4712.789 -180.00 1.82679 7.96
    0 1 -5 2 2 o 216.232 255.014 0.00 1.84806 0.01
    3 0 -2 2 1 o 35.406 41.071 0.00 1.83606 0.00
    1 -1 5 2 1 o 467.693 523.292 180.00 1.83469 0.02
    2 3 -1 2 2 o 99.663 104.348 0.00 1.84434 0.00
    0 3 3 2 2 o 281.326 283.352 180.00 1.84325 0.01
    2 1 4 1 1 o 427.208 413.192 18.82 1.80919 2.88
    1 -3 -2 2 2 o 36.684 36.309 0.00 1.84255 0.00
    2 2 -3 2 1 o 73.031 69.042 0.00 1.82762 0.00
    3 0 -2 2 2 o 43.557 41.071 0.00 1.83606 0.00
    1 -1 5 2 2 o 557.742 523.292 180.00 1.83469 0.01
    1 2 -4 2 1 o 235.531 224.938 180.00 1.82072 0.01
    2 1 4 1 2 o 414.184 413.192 18.82 1.80919 1.38
    2 2 -3 2 2 o 70.754 69.042 0.00 1.82762 0.00
    3 1 -2 2 1 o 1643.476 1579.436 180.00 1.81254 0.08
    1 2 -4 2 2 o 233.197 224.938 180.00 1.82072 0.01
    0 3 -3 2 1 o 161.179 156.907 180.00 1.80565 0.01
    2 3 1 1 1 o 409.815 428.130 146.94 1.78301 2.69
    4 1 3 1 1 o 336.506 352.116 18.86 1.78041 2.07
    3 1 -2 2 2 o 1580.767 1579.436 180.00 1.81254 0.04
    3 2 -1 2 1 o 0.020 0.026 180.00 1.79995 0.00
    0 3 -3 2 2 o 160.610 156.907 180.00 1.80565 0.00
    2 3 1 1 2 o 429.806 428.130 146.94 1.78301 1.39
    2 0 -4 2 1 o 526.366 522.479 180.00 1.79264 0.02
    4 1 3 1 2 o 369.654 352.116 18.86 1.78041 1.12
    1 -2 -4 2 1 o 2.109 2.335 180.00 1.78899 0.00
    3 2 -1 2 2 o -0.029 0.026 180.00 1.79995 0.00
    0 3 2 1 1 o 141.854 118.324 144.43 1.76456 0.49
    3 -1 3 2 1 o -0.021 0.076 0.00 1.78652 0.00
    2 0 5 2 1 o 180.749 188.998 180.00 1.78508 0.01
    2 0 -4 2 2 o 492.861 522.479 180.00 1.79264 0.01
    1 -2 -4 2 2 o 2.124 2.335 180.00 1.78899 0.00
    3 -1 3 2 2 o 0.004 0.076 0.00 1.78652 0.00
    0 3 2 1 2 o 147.618 118.324 144.43 1.76456 0.25
    1 0 -5 2 1 o 440.733 454.673 0.00 1.77520 0.02
    2 0 5 2 2 o 183.337 188.998 180.00 1.78508 0.00
    5 1 2 1 1 o 196.774 169.265 -6.61 1.74964 1.17
    4 2 2 1 1 o 60.519 55.586 62.16 1.74561 0.37
    1 0 -5 2 2 o 549.050 454.673 0.00 1.77520 0.01
    2 1 5 2 1 o 223.612 179.115 180.00 1.76170 0.01
    1 3 2 1 1 o 37.202 36.615 -173.61 1.73897 0.21
    5 1 2 1 2 o 171.275 169.265 -6.61 1.74964 0.50
    4 2 2 1 2 o 56.773 55.586 62.16 1.74561 0.17
    2 1 -4 2 1 o 20.902 17.570 180.00 1.75207 0.00
    2 1 5 2 2 o 214.131 179.115 180.00 1.76170 0.00
    3 2 3 2 1 o 531.921 447.594 180.00 1.75076 0.02
    1 3 2 1 2 o 37.588 36.615 -173.61 1.73897 0.10
    3 2 3 1 1 o 894.420 880.391 41.05 1.72511 5.36
    2 3 3 2 1 o 935.838 900.578 0.00 1.74194 0.04
    2 1 -4 2 2 o 18.088 17.570 180.00 1.75207 0.00
    3 2 3 2 2 o 454.306 447.594 180.00 1.75076 0.01
    1 3 -3 2 1 o 247.257 246.772 180.00 1.73898 0.01
    3 0 4 2 1 o 117.475 118.226 0.00 1.73743 0.01
    1 -3 3 2 1 o 88.210 86.458 0.00 1.73482 0.00
    3 2 3 1 2 o 872.076 880.391 41.05 1.72511 2.58
    2 3 3 2 2 o 934.911 900.578 0.00 1.74194 0.02
    3 -1 -2 2 1 o 167.594 161.979 0.00 1.72945 0.01
    2 -2 -3 2 1 o 260.754 254.039 0.00 1.72844 0.01
    1 3 -3 2 2 o 253.023 246.772 180.00 1.73898 0.01
    3 1 4 2 1 o 0.004 0.002 0.00 1.72801 0.00
    3 0 4 2 2 o 119.623 118.226 0.00 1.73743 0.00
    2 -3 0 2 1 o 101.624 100.143 0.00 1.72443 0.00
    1 -3 3 2 2 o 88.110 86.458 0.00 1.73482 0.00
    1 1 -5 2 1 o 257.400 241.559 0.00 1.71995 0.01
    2 3 -2 2 1 o 400.605 380.219 0.00 1.71900 0.02
    3 -1 -2 2 2 o 170.213 161.979 0.00 1.72945 0.00
    1 2 5 2 1 o 696.978 666.189 0.00 1.71856 0.03
    2 -3 1 2 1 o 1.397 1.244 0.00 1.71842 0.00
    2 -2 -3 2 2 o 261.633 254.039 0.00 1.72844 0.01
    6 0 0 1 1 o 1802.045 1926.172 0.00 1.70813 2.52
    3 1 4 2 2 o 0.004 0.002 0.00 1.72801 0.00
    3 3 0 1 1 o 330.679 336.161 90.00 1.69697 0.98
    2 -3 0 2 2 o 98.456 100.143 0.00 1.72443 0.00
    2 -1 -4 2 1 o 2.822 2.976 0.00 1.70982 0.00
    1 -1 -5 2 1 o 2.332 2.431 0.00 1.70981 0.00
    1 1 -5 2 2 o 228.213 241.559 0.00 1.71995 0.00
    2 3 -2 2 2 o 355.353 380.219 0.00 1.71900 0.01
    1 2 5 2 2 o 620.601 666.189 0.00 1.71856 0.01
    2 -3 1 2 2 o 1.001 1.244 0.00 1.71842 0.00
    3 -2 1 2 1 o 351.529 377.492 0.00 1.70759 0.01
    6 0 0 1 2 o 1856.626 1926.172 0.00 1.70813 1.28
    3 3 0 1 2 o 374.312 336.161 90.00 1.69697 0.54
    3 1 4 1 1 o 190.559 169.392 155.83 1.68283 1.02
    2 -1 -4 2 2 o 2.774 2.976 0.00 1.70982 0.00
    1 -1 -5 2 2 o 2.302 2.431 0.00 1.70981 0.00
    5 2 0 1 1 o 54.048 47.355 -90.00 1.68010 0.16
    2 -2 4 2 1 o 1540.773 1635.725 0.00 1.69903 0.06
    3 -2 0 2 1 o 411.709 436.835 0.00 1.69891 0.02
    0 2 4 1 1 o 780.898 689.638 -138.20 1.67925 2.24
    3 -2 1 2 2 o 367.449 377.492 0.00 1.70759 0.01
    3 1 4 1 2 o 192.924 169.392 155.83 1.68283 0.51
    0 2 5 2 1 o 0.329 0.287 0.00 1.68873 0.00
    5 2 0 1 2 o 53.008 47.355 -90.00 1.68010 0.08
    2 -2 4 2 2 o 1781.276 1635.725 0.00 1.69903 0.04
    3 -2 0 2 2 o 476.696 436.835 0.00 1.69891 0.01
    2 -1 5 2 1 o 111.104 102.164 180.00 1.68817 0.00
    2 3 2 1 1 o 54.219 49.152 -138.83 1.66841 0.32
    1 -3 -3 2 1 o 168.409 153.515 180.00 1.68790 0.01
    0 2 4 1 2 o 757.675 689.638 -138.20 1.67925 1.08
    3 3 1 1 1 o 322.985 299.622 -91.12 1.66170 1.83
    1 3 4 2 1 o 22.839 20.121 0.00 1.67934 0.00
    0 2 5 2 2 o 0.354 0.287 0.00 1.68873 0.00
    2 -3 -1 2 1 o 799.398 695.879 0.00 1.67775 0.03
    2 -1 5 2 2 o 116.293 102.164 180.00 1.68817 0.00
    1 -3 -3 2 2 o 176.874 153.515 180.00 1.68790 0.00
    2 3 2 1 2 o 50.600 49.152 -138.83 1.66841 0.15
    1 2 4 1 1 o 809.010 798.578 166.76 1.65716 4.35
    3 2 -2 2 1 o 20.781 17.815 180.00 1.67227 0.00
    3 3 1 1 2 o 302.061 299.622 -91.12 1.66170 0.85
    1 3 4 2 2 o 22.124 20.121 0.00 1.67934 0.00
    2 -3 -1 2 2 o 760.291 695.879 0.00 1.67775 0.02
    1 2 4 1 2 o 779.803 798.578 166.76 1.65716 2.07
    5 2 1 1 1 o 1846.863 1888.999 46.13 1.64585 9.89
    3 -2 2 2 1 o 317.869 289.974 0.00 1.66490 0.01
    3 2 -2 2 2 o 19.449 17.815 180.00 1.67227 0.00
    2 -3 2 2 1 o 876.351 815.750 0.00 1.66130 0.03
    5 0 3 1 1 o 1567.485 1610.213 144.38 1.63936 4.16
    0 4 0 2 1 o 317.725 311.224 0.00 1.65836 0.01
    0 2 -5 2 1 o 44.589 44.491 0.00 1.65654 0.00
    3 -2 2 2 2 o 291.466 289.974 0.00 1.66490 0.01
    5 2 1 1 2 o 1825.856 1888.999 46.13 1.64585 4.83
    3 0 -3 2 1 o 82.251 81.588 180.00 1.65403 0.00
    1 4 0 2 1 o 0.487 0.457 180.00 1.65165 0.00
    2 -3 2 2 2 o 821.089 815.750 0.00 1.66130 0.02
    0 3 4 2 1 o 2.976 2.944 180.00 1.65087 0.00
    6 1 0 1 1 o 398.643 408.784 0.00 1.64001 1.04
    0 4 0 2 2 o 304.641 311.224 0.00 1.65836 0.01
    5 0 3 1 2 o 1574.942 1610.213 144.38 1.63936 2.06
    0 2 -5 2 2 o 43.304 44.491 0.00 1.65654 0.00
    1 4 1 2 1 o 420.732 432.008 180.00 1.64554 0.02
    3 0 -3 2 2 o 80.691 81.588 180.00 1.65403 0.00
    1 4 0 2 2 o 0.419 0.457 180.00 1.65165 0.00
    3 -2 -1 2 1 o 63.160 64.207 0.00 1.64108 0.00
    3 3 1 2 1 o 35.456 36.046 180.00 1.64093 0.00
    0 3 4 2 2 o 2.833 2.944 180.00 1.65087 0.00
    0 4 1 2 1 o 4.364 4.447 0.00 1.64061 0.00
    6 1 0 1 2 o 397.471 408.784 0.00 1.64001 0.51
    3 -1 4 2 1 o 261.535 272.772 0.00 1.63714 0.01
    1 0 5 1 1 o 151.479 150.218 76.27 1.61802 0.38
    1 4 1 2 2 o 416.611 432.008 180.00 1.64554 0.01
    3 1 -3 2 1 o 57.958 60.298 180.00 1.63526 0.00
    1 -2 5 2 1 o 76.769 79.335 0.00 1.63485 0.00
    3 -2 -1 2 2 o 62.207 64.207 0.00 1.64108 0.00
    3 3 1 2 2 o 35.006 36.046 180.00 1.64093 0.00
    2 2 5 2 1 o 38.677 39.818 0.00 1.63073 0.00
    0 4 1 2 2 o 4.322 4.447 0.00 1.64061 0.00
    4 0 4 1 1 o 1080.470 974.520 -88.71 1.59986 2.67
    0 4 -1 2 1 o 2.115 2.163 180.00 1.62859 0.00
    1 0 6 2 1 o 211.503 213.886 180.00 1.62737 0.01
    3 -1 4 2 2 o 271.059 272.772 0.00 1.63714 0.01
    1 0 5 1 2 o 172.993 150.218 76.27 1.61802 0.21
    3 3 0 2 1 o 4.373 4.326 180.00 1.62577 0.00
    6 1 1 1 1 o 170.865 147.376 -53.12 1.60810 0.84
    3 1 -3 2 2 o 61.659 60.298 180.00 1.63526 0.00
    1 -2 5 2 2 o 81.349 79.335 0.00 1.63485 0.00
    2 2 5 2 2 o 40.531 39.818 0.00 1.63073 0.00
    4 0 4 1 2 o 968.879 974.520 -88.71 1.59986 1.18
    0 4 -1 2 2 o 2.129 2.163 180.00 1.62859 0.00
    1 0 6 2 2 o 211.239 213.886 180.00 1.62737 0.00
    3 3 0 2 2 o 4.473 4.326 180.00 1.62577 0.00
    6 1 1 1 2 o 161.286 147.376 -53.12 1.60810 0.39
    0 3 -4 2 1 o 169.947 158.273 180.00 1.61493 0.01
    0 0 6 2 1 o 166.024 147.377 0.00 1.61385 0.01
    3 2 4 2 1 o 102.846 90.437 180.00 1.61381 0.00
    2 2 4 1 1 o 323.012 296.964 79.30 1.59576 1.71
    1 4 -1 2 1 o 338.552 284.265 180.00 1.61127 0.01
    3 3 2 2 1 o 2.118 1.777 180.00 1.61006 0.00
    2 2 -4 2 1 o 462.004 390.986 0.00 1.61000 0.02
    4 0 1 2 1 o 318.793 271.388 0.00 1.60931 0.01
    4 1 1 2 1 o 265.758 227.041 0.00 1.60882 0.01
    0 3 3 1 1 o 1738.403 1763.784 85.79 1.58980 4.38
    0 3 -4 2 2 o 186.390 158.273 180.00 1.61493 0.00
    0 0 6 2 2 o 172.742 147.377 0.00 1.61385 0.00
    3 2 4 2 2 o 107.039 90.437 180.00 1.61381 0.00
    2 2 4 1 2 o 303.235 296.964 79.30 1.59576 0.80
    1 4 -1 2 2 o 322.436 284.265 180.00 1.61127 0.01
    3 3 2 2 2 o 1.992 1.777 180.00 1.61006 0.00
    2 2 -4 2 2 o 435.571 390.986 0.00 1.61000 0.01
    1 1 6 2 1 o 37.463 33.842 0.00 1.59976 0.00
    4 0 1 2 2 o 300.289 271.388 0.00 1.60931 0.01
    4 1 1 2 2 o 250.249 227.041 0.00 1.60882 0.00
    2 3 4 2 1 o 816.932 746.811 0.00 1.59764 0.03
    0 3 3 1 2 o 1775.180 1763.784 85.79 1.58980 2.20
    5 1 3 1 1 o 942.996 949.264 -170.94 1.57886 4.73
    0 1 5 1 1 o 89.761 90.734 -37.23 1.57815 0.21
    1 4 2 2 1 o 210.828 196.226 180.00 1.59443 0.01
    6 0 2 1 1 o 171.926 175.511 56.75 1.57656 0.41
    4 2 3 1 1 o 459.718 469.367 136.97 1.57590 2.21
    2 -3 -2 2 1 o 3.744 3.940 0.00 1.58999 0.00
    1 1 6 2 2 o 32.883 33.842 0.00 1.59976 0.00
    4 0 0 2 1 o 536.281 551.322 0.00 1.58871 0.02
    1 3 3 1 1 o 214.996 220.525 -160.39 1.57101 1.06
    2 3 4 2 2 o 736.457 746.811 0.00 1.59764 0.01
    4 1 2 2 1 o 904.390 908.312 0.00 1.58727 0.03
    4 1 0 2 1 o 3.313 3.296 0.00 1.58686 0.00
    5 1 3 1 2 o 929.669 949.264 -170.94 1.57886 2.30
    4 0 2 2 1 o 15.166 14.917 0.00 1.58636 0.00
    0 1 5 1 2 o 89.348 90.734 -37.23 1.57815 0.10
    3 3 2 1 1 o 178.442 180.736 -122.81 1.56777 0.90
    1 4 2 2 2 o 204.254 196.226 180.00 1.59443 0.00
    6 0 2 1 2 o 174.582 175.511 56.75 1.57656 0.20
    4 2 3 1 2 o 468.258 469.367 136.97 1.57590 1.11
    3 -2 3 2 1 o 106.995 104.466 180.00 1.58132 0.00
    2 -3 -2 2 2 o 3.972 3.940 0.00 1.58999 0.00
    0 4 2 2 1 o 65.779 66.079 180.00 1.57962 0.00
    4 0 0 2 2 o 543.216 551.322 0.00 1.58871 0.01
    1 3 3 1 2 o 215.969 220.525 -160.39 1.57101 0.52
    4 1 2 2 2 o 885.335 908.312 0.00 1.58727 0.02
    0 4 2 2 2 o 64.240 66.079 180.00 1.57962 0.00
    4 1 0 2 2 o 3.175 3.296 0.00 1.58686 0.00
    1 1 5 1 1 o 365.772 370.158 -23.15 1.55977 1.76
    4 0 2 2 2 o 14.422 14.917 0.00 1.58636 0.00
    3 -1 -3 2 1 o 159.164 163.607 0.00 1.57615 0.01
    0 1 6 2 1 o 37.173 38.101 180.00 1.57613 0.00
    3 3 -1 2 1 o 16.260 16.500 180.00 1.56820 0.00
    3 3 2 1 2 o 181.637 180.736 -122.81 1.56777 0.45
    2 -3 3 2 1 o 22.356 22.419 0.00 1.56681 0.00
    3 -1 -3 2 2 o 163.660 163.607 0.00 1.57615 0.00
    0 1 6 2 2 o 38.118 38.101 180.00 1.57613 0.00
    1 -3 4 2 1 o 731.590 749.656 0.00 1.57367 0.03
    2 3 -3 2 1 o 664.930 681.967 0.00 1.57295 0.02
    1 2 -5 2 1 o 953.499 977.418 180.00 1.57289 0.03
    3 -2 3 2 2 o 101.573 104.466 180.00 1.58132 0.00
    5 2 2 1 1 o 200.471 198.070 92.02 1.55444 0.95
    1 -3 4 2 2 o 745.316 749.656 0.00 1.57367 0.01
    4 3 0 1 1 o 388.592 385.667 180.00 1.55436 0.88
    2 3 -3 2 2 o 672.778 681.967 0.00 1.57295 0.01
    1 2 -5 2 2 o 963.946 977.418 180.00 1.57289 0.02
    4 1 4 1 1 o 160.853 175.694 8.77 1.54348 0.72
    1 -1 6 2 1 o 256.207 262.634 180.00 1.56192 0.01
    1 -4 0 2 1 o 655.209 672.561 0.00 1.56140 0.02
    0 1 -6 2 1 o 244.068 249.088 180.00 1.56021 0.01
    1 1 5 1 2 o 363.619 370.158 -23.15 1.55977 0.86
    3 3 -1 2 2 o 16.571 16.500 180.00 1.56820 0.00
    3 0 5 2 1 o 543.241 540.614 0.00 1.55850 0.02
    0 4 -2 2 1 o 13.325 13.222 0.00 1.55836 0.00
    1 -2 -5 2 1 o 174.044 170.290 180.00 1.55747 0.01
    2 -3 3 2 2 o 23.038 22.419 0.00 1.56681 0.00
    1 3 -4 2 1 o 0.040 0.000 0.00 1.55683 0.00
    5 2 2 1 2 o 184.277 198.070 92.02 1.55444 0.43
    4 3 0 1 2 o 360.094 385.667 180.00 1.55436 0.40
    4 1 4 1 2 o 146.752 175.694 8.77 1.54348 0.32
    3 1 5 2 1 o 458.181 460.238 0.00 1.55298 0.02
    1 -1 6 2 2 o 259.464 262.634 180.00 1.56192 0.00
    1 -4 0 2 2 o 662.256 672.561 0.00 1.56140 0.01
    0 1 -6 2 2 o 245.038 249.088 180.00 1.56021 0.00
    2 4 1 2 1 o 210.177 212.972 0.00 1.54931 0.01
    3 0 5 2 2 o 533.468 540.614 0.00 1.55850 0.01
    0 4 -2 2 2 o 13.034 13.222 0.00 1.55836 0.00
    1 -2 -5 2 2 o 166.974 170.290 180.00 1.55747 0.00
    3 -2 -2 2 1 o 17.123 17.445 180.00 1.54766 0.00
    2 0 -5 2 1 o 319.419 326.589 180.00 1.54757 0.01
    1 3 -4 2 2 o -0.038 0.000 0.00 1.55683 0.00
    2 -2 -4 2 1 o 37.161 39.000 180.00 1.54601 0.00
    1 -4 1 2 1 o 579.725 610.537 0.00 1.54596 0.02
    2 4 0 2 1 o 20.453 22.106 0.00 1.54476 0.00
    3 1 5 2 2 o 417.735 460.238 0.00 1.55298 0.01
    2 0 6 2 1 o 204.771 231.112 0.00 1.54162 0.01
    3 3 3 2 1 o 34.411 40.120 180.00 1.54036 0.00
    2 4 1 2 2 o 182.089 212.972 0.00 1.54931 0.00
    3 -2 -2 2 2 o 15.000 17.445 180.00 1.54766 0.00
    2 0 -5 2 2 o 274.792 326.589 180.00 1.54757 0.00
    1 -4 -1 2 1 o 103.118 124.413 0.00 1.53705 0.00
    2 -2 -4 2 2 o 32.779 39.000 180.00 1.54601 0.00
    1 -4 1 2 2 o 508.295 610.537 0.00 1.54596 0.01
    4 3 1 1 1 o 101.933 113.275 -37.97 1.52712 0.47
    2 4 0 2 2 o 18.109 22.106 0.00 1.54476 0.00
    1 4 -2 2 1 o 30.041 38.080 180.00 1.53373 0.00
    2 0 6 2 2 o 191.558 231.112 0.00 1.54162 0.00
    6 1 2 1 1 o 33.294 31.545 -109.37 1.52252 0.14
    3 3 3 2 2 o 33.571 40.120 180.00 1.54036 0.00
    4 0 -1 2 1 o 117.958 137.911 0.00 1.52925 0.00
    3 2 -3 2 1 o 2.319 2.751 180.00 1.52881 0.00
    2 1 6 2 1 o 15.285 17.999 180.00 1.52771 0.00
    1 -4 -1 2 2 o 108.992 124.413 0.00 1.53705 0.00
    2 3 3 1 1 o 167.436 150.929 -47.85 1.51840 0.80
    1 -3 -4 2 1 o 70.996 79.930 180.00 1.52716 0.00
    4 1 3 2 1 o 919.387 1034.297 0.00 1.52710 0.03
    4 3 1 1 2 o 123.976 113.275 -37.97 1.52712 0.28
    4 1 -1 2 1 o 1.065 1.178 180.00 1.52638 0.00
    4 0 3 2 1 o 521.291 552.317 0.00 1.52507 0.02
    1 4 -2 2 2 o 37.357 38.080 180.00 1.53373 0.00
    4 -1 1 2 1 o 0.688 0.645 180.00 1.52263 0.00
    6 1 2 1 2 o 33.459 31.545 -109.37 1.52252 0.07
    4 2 1 2 1 o 33.976 30.396 180.00 1.52138 0.00
    2 1 -5 2 1 o 2.009 1.789 180.00 1.52003 0.00
    4 0 -1 2 2 o 156.485 137.911 0.00 1.52925 0.00
    3 2 -3 2 2 o 3.157 2.751 180.00 1.52881 0.00
    2 -2 5 2 1 o 417.604 372.370 0.00 1.51898 0.01
    2 1 6 2 2 o 20.556 17.999 180.00 1.52771 0.00
    2 3 3 1 2 o 147.402 150.929 -47.85 1.51840 0.35
    1 -3 -4 2 2 o 88.416 79.930 180.00 1.52716 0.00
    4 1 3 2 2 o 1143.750 1034.297 0.00 1.52710 0.02
    2 1 5 1 1 o 122.131 125.499 23.53 1.50825 0.55
    4 1 -1 2 2 o 1.293 1.178 180.00 1.52638 0.00
    3 2 4 1 1 o 59.468 62.194 60.84 1.50703 0.27
    4 0 3 2 2 o 601.970 552.317 0.00 1.52507 0.01
    2 4 2 2 1 o 2.909 2.606 0.00 1.51537 0.00
    4 -1 1 2 2 o 0.691 0.645 180.00 1.52263 0.00
    4 2 1 2 2 o 32.023 30.396 180.00 1.52138 0.00
    2 1 -5 2 2 o 1.813 1.789 180.00 1.52003 0.00
    1 4 3 2 1 o 29.942 30.242 0.00 1.50971 0.00
    2 -2 5 2 2 o 367.207 372.370 0.00 1.51898 0.01
    1 0 -6 2 1 o 333.382 346.261 0.00 1.50785 0.01
    2 1 5 1 2 o 98.578 125.499 23.53 1.50825 0.22
    3 2 4 1 2 o 48.822 62.194 60.84 1.50703 0.11
    4 -1 0 2 1 o 343.217 357.848 180.00 1.50632 0.01
    2 4 2 2 2 o 2.454 2.606 0.00 1.51537 0.00
    4 2 2 2 1 o 11.907 12.882 180.00 1.50428 0.00
    2 4 -1 2 1 o 32.467 37.628 180.00 1.50270 0.00
    4 -1 2 2 1 o 6.368 7.612 0.00 1.50198 0.00
    1 3 5 2 1 o 186.950 227.178 0.00 1.50189 0.01
    4 2 0 2 1 o 164.156 201.907 180.00 1.50160 0.01
    1 4 3 2 2 o 24.307 30.242 0.00 1.50971 0.00
    1 0 -6 2 2 o 269.572 346.261 0.00 1.50785 0.00
    4 -1 0 2 2 o 287.897 357.848 180.00 1.50632 0.00
    3 0 5 1 1 o 1181.658 1254.220 -177.84 1.47742 2.52
    4 2 2 2 2 o 9.407 12.882 180.00 1.50428 0.00
    2 -1 -5 2 1 o 5.745 8.012 0.00 1.49449 0.00
    1 -4 2 2 1 o 0.604 1.999 0.00 1.49408 0.00
    2 4 -1 2 2 o 22.549 37.628 180.00 1.50270 0.00
    4 -1 2 2 2 o 4.106 7.612 0.00 1.50198 0.00
    1 3 5 2 2 o 114.091 227.178 0.00 1.50189 0.00
    4 2 0 2 2 o 96.385 201.907 180.00 1.50160 0.00
    1 2 6 2 1 o 129.607 311.078 0.00 1.49180 0.00
    0 4 3 2 1 o 46.100 105.925 180.00 1.48849 0.00
    3 0 5 1 2 o 1199.021 1254.220 -177.84 1.47742 1.26
    2 -1 -5 2 2 o 5.776 8.012 0.00 1.49449 0.00
    1 -4 2 2 2 o 0.926 1.999 0.00 1.49408 0.00
    6 2 0 1 1 o 52.692 52.309 180.00 1.47604 0.10
    3 -1 5 2 1 o 238.848 289.031 0.00 1.48377 0.01
    0 4 0 1 1 o 6.002 6.367 0.00 1.46644 0.01
    1 2 6 2 2 o 275.856 311.078 0.00 1.49180 0.00
    3 0 -4 2 1 o 407.616 448.440 180.00 1.48130 0.01
    3 3 -2 2 1 o 172.245 189.427 0.00 1.48048 0.01
    0 4 3 2 2 o 96.816 105.925 180.00 1.48849 0.00
    2 -3 -3 2 1 o 410.559 446.423 0.00 1.47893 0.01
    1 -4 -2 2 1 o 8.483 8.982 180.00 1.47811 0.00
    2 -1 6 2 1 o 287.452 289.765 0.00 1.47679 0.01
    6 2 0 1 2 o 50.694 52.309 180.00 1.47604 0.05
    3 -1 5 2 2 o 309.116 289.031 0.00 1.48377 0.00
    0 4 0 1 2 o 6.368 6.367 0.00 1.46644 0.01
    3 -2 4 2 1 o 240.650 224.305 180.00 1.47380 0.01
    0 3 5 2 1 o 0.554 0.422 180.00 1.47307 0.00
    1 1 -6 2 1 o 213.576 204.039 0.00 1.47245 0.01
    3 0 -4 2 2 o 463.974 448.440 180.00 1.48130 0.01
    3 3 -2 2 2 o 189.837 189.427 0.00 1.48048 0.00
    2 -3 -3 2 2 o 425.811 446.423 0.00 1.47893 0.01
    3 2 5 2 1 o 511.559 538.171 180.00 1.46960 0.02
    1 -4 -2 2 2 o 8.522 8.982 180.00 1.47811 0.00
    1 4 0 1 1 o 5.612 5.602 -90.00 1.45166 0.01
    1 -1 -6 2 1 o 28.066 29.534 0.00 1.46825 0.00
    2 -1 6 2 2 o 277.022 289.765 0.00 1.47679 0.00
    3 1 -4 2 1 o 99.909 102.638 180.00 1.46669 0.00
    3 -2 4 2 2 o 222.905 224.305 180.00 1.47380 0.00
    0 3 5 2 2 o 0.399 0.422 180.00 1.47307 0.00
    0 2 6 2 1 o 20.891 21.130 0.00 1.46396 0.00
    1 1 -6 2 2 o 200.623 204.039 0.00 1.47245 0.00
    0 4 -3 2 1 o 32.856 33.891 0.00 1.46198 0.00
    4 3 2 1 1 o 192.095 189.849 120.76 1.45326 0.79
    4 3 2 1 2 o 187.306 189.849 120.76 1.45326 0.38
    6 2 1 1 1 o 632.856 629.400 65.01 1.45265 2.51
    3 2 5 2 2 o 520.111 538.171 180.00 1.46960 0.01
    0 4 1 1 1 o 360.596 366.489 3.61 1.44350 0.77
    1 4 0 1 2 o 5.456 5.602 -90.00 1.45166 0.01
    1 -1 -6 2 2 o 29.004 29.534 0.00 1.46825 0.00
    3 1 -4 2 2 o 104.424 102.638 180.00 1.46669 0.00
    4 -1 -1 2 1 o 14.414 13.859 0.00 1.45641 0.00
    0 2 6 2 2 o 21.962 21.130 0.00 1.46396 0.00
    4 2 3 2 1 o 66.278 64.982 180.00 1.45383 0.00
    3 -3 1 2 1 o 4.501 4.452 180.00 1.45307 0.00
    0 4 -3 2 2 o 34.116 33.891 0.00 1.46198 0.00
    2 -3 4 2 1 o 2.400 2.381 0.00 1.45294 0.00
    6 2 1 1 2 o 617.682 629.400 65.01 1.45265 1.21
    0 4 1 1 2 o 356.630 366.489 3.61 1.44350 0.38
    2 3 5 2 1 o 31.774 31.900 180.00 1.45045 0.00
    2 4 3 2 1 o 9.722 9.762 0.00 1.44992 0.00
    3 1 5 1 1 o 773.490 796.695 90.99 1.43267 3.11
    7 0 1 1 1 o 1016.714 1057.732 -79.48 1.44128 2.03
    3 3 3 1 1 o 928.514 961.971 -39.92 1.44137 3.76
    4 2 -1 2 1 o 2.036 2.041 0.00 1.44900 0.00
    3 -3 0 2 1 o 100.887 101.116 180.00 1.44875 0.00
    4 -1 3 2 1 o 1.547 1.551 180.00 1.44860 0.00
    4 -1 -1 2 2 o 13.845 13.859 0.00 1.45641 0.00
    1 4 1 1 1 o 24.570 24.126 55.77 1.42939 0.10
    3 3 4 2 1 o 13.430 13.464 180.00 1.44564 0.00
    4 2 3 2 2 o 64.528 64.982 180.00 1.45383 0.00
    3 -3 1 2 2 o 4.360 4.452 180.00 1.45307 0.00
    2 -3 4 2 2 o 2.331 2.381 0.00 1.45294 0.00
    4 0 -2 2 1 o 511.459 528.039 0.00 1.44286 0.02
    2 3 5 2 2 o 30.712 31.900 180.00 1.45045 0.00
    0 3 -5 2 1 o 128.537 133.982 180.00 1.44115 0.00
    2 4 3 2 2 o 9.312 9.762 0.00 1.44992 0.00
    2 2 6 2 1 o 52.485 54.590 0.00 1.44096 0.00
    7 0 1 1 2 o 1028.549 1057.732 -79.48 1.44128 1.01
    3 1 5 1 2 o 781.293 796.695 90.99 1.43267 1.55
    3 3 3 1 2 o 938.362 961.971 -39.92 1.44137 1.88
    4 1 4 2 1 o 83.191 86.500 0.00 1.44032 0.00
    4 2 -1 2 2 o 1.973 2.041 0.00 1.44900 0.00
    3 -3 0 2 2 o 98.026 101.116 180.00 1.44875 0.00
    4 -1 3 2 2 o 1.493 1.551 180.00 1.44860 0.00
    4 1 -2 2 1 o 84.766 87.020 0.00 1.43942 0.00
    5 2 3 1 1 o 535.117 534.221 -147.30 1.43099 2.20
    0 2 -6 2 1 o 199.132 202.964 180.00 1.43872 0.01
    0 2 5 1 1 o 232.448 229.398 -137.09 1.43046 0.48
    4 0 4 2 1 o 0.536 0.554 0.00 1.43760 0.00
    1 4 1 1 2 o 23.858 24.126 55.77 1.42939 0.05
    3 3 4 2 2 o 13.206 13.464 180.00 1.44564 0.00
    3 -2 -3 2 1 o 65.201 66.983 0.00 1.43592 0.00
    4 0 -2 2 2 o 506.038 528.039 0.00 1.44286 0.01
    1 4 -3 2 1 o 1.366 1.519 180.00 1.43388 0.00
    0 3 -5 2 2 o 130.413 133.982 180.00 1.44115 0.00
    2 2 6 2 2 o 53.388 54.590 0.00 1.44096 0.00
    1 -2 6 2 1 o 66.183 67.692 0.00 1.43200 0.00
    2 4 -2 2 1 o 89.509 90.495 180.00 1.43154 0.00
    4 1 4 2 2 o 85.778 86.500 0.00 1.44032 0.00
    5 3 0 1 1 o 883.684 885.402 -90.00 1.41480 1.73
    4 1 -2 2 2 o 88.532 87.020 0.00 1.43942 0.00
    5 2 3 1 2 o 521.392 534.221 -147.30 1.43099 1.06
    0 2 -6 2 2 o 210.144 202.964 180.00 1.43872 0.00
    0 2 5 1 2 o 224.787 229.398 -137.09 1.43046 0.23
    4 0 4 2 2 o 0.620 0.554 0.00 1.43760 0.00
    7 1 0 1 1 o 601.579 606.371 90.00 1.42053 1.14
    3 -2 -3 2 2 o 69.107 66.983 0.00 1.43592 0.00
    2 3 -4 2 1 o 484.984 474.827 0.00 1.42673 0.01
    2 4 0 1 1 o 292.957 277.399 180.00 1.40985 0.58
    3 -1 -4 2 1 o 208.154 209.856 0.00 1.42558 0.01
    3 -3 2 2 1 o 0.024 0.036 180.00 1.42549 0.00
    1 4 -3 2 2 o 1.446 1.519 180.00 1.43388 0.00
    1 2 5 1 1 o 44.425 44.274 -90.82 1.41673 0.18
    2 2 -5 2 1 o 1.659 1.806 0.00 1.42346 0.00
    1 -2 6 2 2 o 65.350 67.692 0.00 1.43200 0.00
    5 1 4 1 1 o 276.786 270.165 153.46 1.40658 1.05
    2 4 -2 2 2 o 87.569 90.495 180.00 1.43154 0.00
    6 1 3 1 1 o 176.970 174.224 -164.48 1.40597 0.65
    5 3 0 1 2 o 902.693 885.402 -90.00 1.41480 0.87
    0 3 4 1 1 o 1249.425 1249.296 -112.61 1.41430 2.48
    4 2 4 1 1 o 315.063 309.564 -134.35 1.40449 1.19
    7 1 0 1 2 o 640.401 606.371 90.00 1.42053 0.60
    1 -3 5 2 1 o 541.639 533.762 0.00 1.41895 0.02
    2 3 -4 2 2 o 482.090 474.827 0.00 1.42673 0.01
    2 4 0 1 2 o 279.435 277.399 180.00 1.40985 0.28
    3 -1 -4 2 2 o 210.286 209.856 0.00 1.42558 0.00
    3 -3 2 2 2 o 0.037 0.036 180.00 1.42549 0.00
    1 -4 3 2 1 o 58.001 58.580 0.00 1.41582 0.00
    1 2 5 1 2 o 46.060 44.274 -90.82 1.41673 0.09
    2 2 -5 2 2 o 1.774 1.806 0.00 1.42346 0.00
    5 1 4 1 2 o 262.512 270.165 153.46 1.40658 0.49
    3 -3 -1 2 1 o 115.702 113.381 180.00 1.41336 0.00
    6 1 3 1 2 o 168.934 174.224 -164.48 1.40597 0.31
    0 3 4 1 2 o 1265.529 1249.296 -112.61 1.41430 1.24
    4 2 4 1 2 o 298.796 309.564 -134.35 1.40449 0.56
    1 -3 5 2 2 o 575.019 533.762 0.00 1.41895 0.01
    5 3 1 1 1 o 947.555 984.743 104.46 1.39417 3.57
    1 3 4 1 1 o 191.863 191.345 131.26 1.40102 0.73
    7 1 1 1 1 o 789.437 806.716 -140.77 1.39964 2.99
    1 -4 3 2 2 o 59.877 58.580 0.00 1.41582 0.00
    1 4 4 2 1 o 721.658 711.748 180.00 1.40654 0.02
    2 -4 0 2 1 o 63.736 63.029 180.00 1.40543 0.00
    2 4 1 1 1 o 858.213 897.514 168.49 1.38943 3.28
    3 -3 -1 2 2 o 115.399 113.381 180.00 1.41336 0.00
    2 -4 1 2 1 o 84.325 83.773 180.00 1.40122 0.00
    5 3 1 1 2 o 939.160 984.743 104.46 1.39417 1.75
    1 3 4 1 2 o 184.297 191.345 131.26 1.40102 0.35
    1 0 7 2 1 o 178.875 185.017 180.00 1.39883 0.01
    7 1 1 1 2 o 773.785 806.716 -140.77 1.39964 1.45
    1 4 4 2 2 o 688.324 711.748 180.00 1.40654 0.01
    2 -4 0 2 2 o 60.935 63.029 180.00 1.40543 0.00
    6 2 2 1 1 o 361.778 379.301 110.53 1.38864 1.32
    2 4 1 1 2 o 835.821 897.514 168.49 1.38943 1.58
    0 4 2 1 1 o 290.508 313.171 126.75 1.38064 0.56
    3 4 1 2 1 o 1.329 1.403 180.00 1.39560 0.00
    3 0 6 2 1 o 231.781 241.099 0.00 1.39555 0.01
    1 -4 -3 2 1 o 32.915 34.086 180.00 1.39554 0.00
    2 -4 1 2 2 o 80.705 83.773 180.00 1.40122 0.00
    3 1 6 2 1 o 5.117 5.294 180.00 1.39251 0.00
    1 3 -5 2 1 o 173.585 180.385 180.00 1.39235 0.00
    1 0 7 2 2 o 176.586 185.017 180.00 1.39883 0.00
    3 2 -4 2 1 o 2.625 2.778 180.00 1.38750 0.00
    6 2 2 1 2 o 349.461 379.301 110.53 1.38864 0.63
    0 4 2 1 2 o 278.633 313.171 126.75 1.38064 0.27
    3 4 1 2 2 o 1.309 1.403 180.00 1.39560 0.00
    3 0 6 2 2 o 229.312 241.099 0.00 1.39555 0.00
    1 -4 -3 2 2 o 32.606 34.086 180.00 1.39554 0.00
    3 4 0 2 1 o 4.122 4.427 0.00 1.38533 0.00
    2 2 5 1 1 o 283.374 312.150 22.42 1.37779 1.06
    4 -2 1 2 1 o 270.072 282.338 180.00 1.38409 0.01
    3 1 6 2 2 o 5.083 5.294 180.00 1.39251 0.00
    1 3 -5 2 2 o 172.160 180.385 180.00 1.39235 0.00
    0 0 7 2 1 o 39.762 41.763 0.00 1.38330 0.00
    1 4 2 1 1 o 159.208 171.223 61.47 1.36828 0.59
    4 3 1 2 1 o 512.949 543.390 180.00 1.38253 0.01
    0 4 4 2 1 o 0.515 0.617 180.00 1.38244 0.00
    2 -2 -5 2 1 o 12.992 13.794 180.00 1.38228 0.00
    4 -1 -2 2 1 o 299.632 318.756 0.00 1.38211 0.01
    1 1 7 2 1 o 34.754 37.015 180.00 1.38208 0.00
    2 -4 -1 2 1 o 16.530 17.894 0.00 1.38072 0.00
    0 0 6 1 1 o 36.041 38.676 -178.55 1.36548 0.03
    4 2 4 2 1 o 69.401 75.856 180.00 1.37926 0.00
    3 2 -4 2 2 o 2.499 2.778 180.00 1.38750 0.00
    3 4 2 2 1 o 157.326 174.324 0.00 1.37737 0.00
    3 3 -3 2 1 o 227.503 251.557 0.00 1.37726 0.01
    3 4 0 2 2 o 3.728 4.427 0.00 1.38533 0.00
    2 2 5 1 2 o 288.851 312.150 22.42 1.37779 0.53
    1 -3 -5 2 1 o 46.666 52.104 180.00 1.37635 0.00
    1 2 -6 2 1 o 39.864 44.166 0.00 1.37609 0.00
    4 -2 1 2 2 o 251.207 282.338 180.00 1.38409 0.00
    0 0 7 2 2 o 36.913 41.763 0.00 1.38330 0.00
    1 4 2 1 2 o 162.381 171.223 61.47 1.36828 0.30
    4 3 1 2 2 o 478.005 543.390 180.00 1.38253 0.01
    0 4 4 2 2 o 0.401 0.617 180.00 1.38244 0.00
    2 -2 -5 2 2 o 12.152 13.794 180.00 1.38228 0.00
    4 -1 -2 2 2 o 280.928 318.756 0.00 1.38211 0.00
    1 1 7 2 2 o 32.571 37.015 180.00 1.38208 0.00
    4 2 -2 2 1 o 72.582 81.608 0.00 1.37309 0.00
    4 -2 0 2 1 o 128.637 146.201 180.00 1.37270 0.00
    2 -4 -1 2 2 o 15.884 17.894 0.00 1.38072 0.00
    4 -1 4 2 1 o 135.420 152.699 180.00 1.37212 0.00
    0 0 6 1 2 o 36.814 38.676 -178.55 1.36548 0.02
    3 -3 3 2 1 o 601.092 666.969 180.00 1.37108 0.02
    4 2 4 2 2 o 68.875 75.856 180.00 1.37926 0.00
    4 3 2 2 1 o -0.048 0.113 180.00 1.37055 0.00
    2 3 4 1 1 o 820.377 914.965 98.74 1.36333 3.00
    1 -2 -6 2 1 o 374.482 402.924 180.00 1.36925 0.01
    3 4 2 2 2 o 162.889 174.324 0.00 1.37737 0.00
    2 -4 2 2 1 o 5.957 6.315 0.00 1.36885 0.00
    3 3 -3 2 2 o 235.871 251.557 0.00 1.37726 0.00
    1 -3 -5 2 2 o 49.329 52.104 180.00 1.37635 0.00
    4 -2 2 2 1 o 214.930 226.838 180.00 1.36765 0.01
    1 2 -6 2 2 o 42.074 44.166 0.00 1.37609 0.00
    4 3 0 2 1 o 1394.861 1471.698 180.00 1.36676 0.04
    4 3 3 1 1 o 85.774 91.877 125.11 1.35088 0.30
    4 2 -2 2 2 o 74.293 81.608 0.00 1.37309 0.00
    2 4 4 2 1 o 9.248 10.527 0.00 1.36436 0.00
    4 -2 0 2 2 o 130.627 146.201 180.00 1.37270 0.00
    4 -1 4 2 2 o 135.835 152.699 180.00 1.37212 0.00
    3 -3 3 2 2 o 599.024 666.969 180.00 1.37108 0.01
    4 3 2 2 2 o -0.047 0.113 180.00 1.37055 0.00
    3 4 0 1 1 o 38.894 42.589 90.00 1.34754 0.08
    2 3 4 1 2 o 825.826 914.965 98.74 1.36333 1.49
    1 -2 -6 2 2 o 381.559 402.924 180.00 1.36925 0.00
    2 -3 -4 2 1 o 179.268 188.599 0.00 1.36063 0.00
    2 -4 2 2 2 o 6.081 6.315 0.00 1.36885 0.00
    0 1 7 2 1 o 2.523 2.633 180.00 1.36019 0.00
    4 -2 2 2 2 o 221.843 226.838 180.00 1.36765 0.00
    2 -2 6 2 1 o 14.929 15.312 0.00 1.35865 0.00
    4 1 5 1 1 o 135.753 151.942 -19.28 1.34372 0.46
    4 3 0 2 2 o 1438.752 1471.698 180.00 1.36676 0.02
    3 -2 5 2 1 o 110.390 113.248 180.00 1.35808 0.00
    4 3 3 1 2 o 82.847 91.877 125.11 1.35088 0.14
    2 4 4 2 2 o 9.448 10.527 0.00 1.36436 0.00
    1 -1 7 2 1 o 39.050 43.171 180.00 1.35575 0.00
    2 0 -6 2 1 o 45.434 50.818 180.00 1.35428 0.00
    0 4 -4 2 1 o 10.144 11.497 0.00 1.35424 0.00
    3 4 0 1 2 o 38.262 42.589 90.00 1.34754 0.04
    3 -3 -2 2 1 o 56.249 61.637 0.00 1.35321 0.00
    2 -3 -4 2 2 o 174.053 188.599 0.00 1.36063 0.00
    0 1 7 2 2 o 2.427 2.633 180.00 1.36019 0.00
    5 3 2 1 1 o 131.639 149.240 8.88 1.33729 0.49
    2 -2 6 2 2 o 14.329 15.312 0.00 1.35865 0.00
    4 1 5 1 2 o 137.313 151.942 -19.28 1.34372 0.23
    3 -2 5 2 2 o 107.713 113.248 180.00 1.35808 0.00
    2 0 7 2 1 o 2.357 2.473 0.00 1.34957 0.00
    7 1 2 1 1 o 26.266 28.515 53.01 1.34212 0.08
    3 4 -1 2 1 o 181.963 193.562 0.00 1.34834 0.00
    0 1 -7 2 1 o 431.001 458.370 180.00 1.34823 0.01
    1 -1 7 2 2 o 39.638 43.171 180.00 1.35575 0.00
    2 4 2 1 1 o 231.191 247.231 -69.74 1.33311 0.81
    2 0 -6 2 2 o 45.020 50.818 180.00 1.35428 0.00
    0 4 -4 2 2 o 10.024 11.497 0.00 1.35424 0.00
    3 -3 -2 2 2 o 54.271 61.637 0.00 1.35321 0.00
    0 1 6 1 1 o 1629.529 1681.982 19.56 1.32992 2.82
    1 3 6 2 1 o 121.996 139.413 0.00 1.34426 0.00
    3 4 1 1 1 o 403.571 414.819 -85.08 1.32967 1.38
    5 3 2 1 2 o 146.771 149.240 8.88 1.33729 0.26
    4 0 -3 2 1 o 103.728 115.965 0.00 1.34302 0.00
    2 4 -3 2 1 o 5.548 6.115 0.00 1.34301 0.00
    2 0 7 2 2 o 2.317 2.473 0.00 1.34957 0.00
    2 1 7 2 1 o 434.566 464.920 180.00 1.34104 0.01
    7 1 2 1 2 o 26.710 28.515 53.01 1.34212 0.04
    4 1 5 2 1 o 6.042 6.689 0.00 1.34039 0.00
    3 -1 6 2 1 o 0.279 0.324 180.00 1.34030 0.00
    3 3 5 2 1 o 192.536 207.498 180.00 1.34007 0.00
    3 4 -1 2 2 o 179.095 193.562 0.00 1.34834 0.00
    0 1 -7 2 2 o 424.236 458.370 180.00 1.34823 0.01
    4 1 -3 2 1 o 18.673 20.438 0.00 1.33942 0.00
    2 4 2 1 2 o 246.453 247.231 -69.74 1.33311 0.43
    4 0 5 2 1 o 84.573 96.578 0.00 1.33737 0.00
    1 3 6 2 2 o 123.669 139.413 0.00 1.34426 0.00
    0 1 6 1 2 o 1604.967 1681.982 19.56 1.32992 1.37
    4 -2 -1 2 1 o 45.445 50.772 180.00 1.33543 0.00
    3 4 1 1 2 o 397.268 414.819 -85.08 1.32967 0.67
    2 1 -6 2 1 o 51.753 56.800 0.00 1.33490 0.00
    4 0 -3 2 2 o 105.997 115.965 0.00 1.34302 0.00
    2 4 -3 2 2 o 5.654 6.115 0.00 1.34301 0.00
    2 -3 5 2 1 o 138.600 150.520 0.00 1.33466 0.00
    3 4 3 2 1 o 68.244 73.112 0.00 1.33378 0.00
    2 0 6 1 1 o 242.439 246.143 168.16 1.31944 0.43
    3 2 5 1 1 o 703.507 716.527 115.43 1.31946 2.39
    1 1 6 1 1 o 103.081 103.019 -127.86 1.31886 0.34
    4 3 3 2 1 o 1.303 1.464 180.00 1.33287 0.00
    2 1 7 2 2 o 440.545 464.920 180.00 1.34104 0.01
    3 2 6 2 1 o 408.889 430.040 180.00 1.33226 0.01
    4 1 5 2 2 o 6.222 6.689 0.00 1.34039 0.00
    3 -1 6 2 2 o 0.292 0.324 180.00 1.34030 0.00
    3 3 5 2 2 o 197.709 207.498 180.00 1.34007 0.00
    2 -4 -2 2 1 o 0.070 0.076 180.00 1.33136 0.00
    4 1 -3 2 2 o 19.552 20.438 0.00 1.33942 0.00
    1 5 0 2 1 o 43.111 43.905 180.00 1.32961 0.00
    4 0 5 2 2 o 96.244 96.578 0.00 1.33737 0.00
    3 0 -5 2 1 o 0.342 0.303 180.00 1.32770 0.00
    1 5 1 2 1 o 35.088 33.755 180.00 1.32722 0.00
    4 -2 -1 2 2 o 52.826 50.772 180.00 1.33543 0.00
    0 5 0 2 1 o 142.442 137.196 0.00 1.32669 0.00
    2 1 -6 2 2 o 58.923 56.800 0.00 1.33490 0.00
    2 -3 5 2 2 o 155.429 150.520 0.00 1.33466 0.00
    4 -2 3 2 1 o 67.507 65.419 180.00 1.32618 0.00
    4 3 -1 2 1 o 177.001 172.681 180.00 1.32593 0.00
    6 0 4 1 1 o 84.245 88.358 -45.81 1.31182 0.14
    1 4 -4 2 1 o 50.424 49.438 180.00 1.32573 0.00
    3 4 3 2 2 o 74.123 73.112 0.00 1.33378 0.00
    2 0 6 1 2 o 234.775 246.143 168.16 1.31944 0.21
    3 2 5 1 2 o 679.010 716.527 115.43 1.31946 1.14
    1 1 6 1 2 o 98.682 103.019 -127.86 1.31886 0.16
    4 3 3 2 2 o 1.420 1.464 180.00 1.33287 0.00
    3 2 6 2 2 o 415.907 430.040 180.00 1.33226 0.01
    1 -4 4 2 1 o 13.270 14.097 0.00 1.32327 0.00
    2 -4 -2 2 2 o 0.069 0.076 180.00 1.33136 0.00
    1 5 0 2 2 o 41.305 43.905 180.00 1.32961 0.00
    3 3 4 1 1 o 190.154 192.115 1.46 1.30674 0.65
    3 -2 -4 2 1 o 854.542 880.251 0.00 1.32010 0.02
    3 0 -5 2 2 o 0.294 0.303 180.00 1.32770 0.00
    2 -1 -6 2 1 o 270.106 267.293 180.00 1.31907 0.01
    1 5 1 2 2 o 34.207 33.755 180.00 1.32722 0.00
    0 5 0 2 2 o 142.320 137.196 0.00 1.32669 0.00
    0 5 1 2 1 o 0.354 0.292 0.00 1.31833 0.00
    4 -2 3 2 2 o 69.460 65.419 180.00 1.32618 0.00
    4 3 -1 2 2 o 184.411 172.681 180.00 1.32593 0.00
    1 4 -4 2 2 o 53.176 49.438 180.00 1.32573 0.00
    0 3 6 2 1 o 122.806 114.294 180.00 1.31750 0.00
    6 0 4 1 2 o 87.984 88.358 -45.81 1.31182 0.07
    7 2 0 1 1 o 167.607 173.428 90.00 1.30996 0.28
    3 1 -5 2 1 o 201.574 186.363 180.00 1.31636 0.00
    1 -4 4 2 2 o 14.729 14.097 0.00 1.32327 0.00
    2 -4 3 2 1 o 82.053 84.124 180.00 1.31375 0.00
    2 3 6 2 1 o 182.406 192.884 0.00 1.31282 0.00
    5 2 4 1 1 o 393.943 383.140 143.94 1.29899 1.27
    3 3 4 1 2 o 201.504 192.115 1.46 1.30674 0.34
    6 2 3 1 1 o 232.720 223.621 78.54 1.29851 0.73
    3 -2 -4 2 2 o 824.033 880.251 0.00 1.32010 0.01
    1 2 7 2 1 o 73.900 79.099 0.00 1.31145 0.00
    2 -1 -6 2 2 o 252.344 267.293 180.00 1.31907 0.00
    0 5 -1 2 1 o 371.236 389.733 0.00 1.31052 0.01
    0 5 1 2 2 o 0.235 0.292 0.00 1.31833 0.00
    0 3 6 2 2 o 111.699 114.294 180.00 1.31750 0.00
    1 0 -7 2 1 o 13.244 13.497 0.00 1.30894 0.00
    7 2 0 1 2 o 172.566 173.428 90.00 1.30996 0.14
    3 1 -5 2 2 o 184.773 186.363 180.00 1.31636 0.00
    1 5 -1 2 1 o 282.870 284.980 180.00 1.30750 0.01
    2 -4 3 2 2 o 83.016 84.124 180.00 1.31375 0.00
    0 4 3 1 1 o 335.374 308.916 85.63 1.29196 0.56
    2 3 6 2 2 o 191.192 192.884 0.00 1.31282 0.00
    2 -1 7 2 1 o 19.688 19.879 0.00 1.30467 0.00
    5 2 4 1 2 o 412.753 383.140 143.94 1.29899 0.66
    6 2 3 1 2 o 240.393 223.621 78.54 1.29851 0.37
    7 0 3 1 1 o 437.389 405.170 31.64 1.29037 0.71
    1 2 7 2 2 o 78.718 79.099 0.00 1.31145 0.00
    0 5 -1 2 2 o 386.874 389.733 0.00 1.31052 0.00
    1 -4 -4 2 1 o 241.450 243.538 0.00 1.30127 0.01
    1 0 -7 2 2 o 13.397 13.497 0.00 1.30894 0.00
    1 5 2 2 1 o 4.023 4.041 0.00 1.30071 0.00
    2 1 6 1 1 o 701.392 645.987 -159.67 1.28727 2.26
    7 2 1 1 1 o 157.168 142.329 -105.58 1.29353 0.53
    6 3 0 1 1 o 93.233 85.939 180.00 1.28638 0.14
    1 5 -1 2 2 o 290.196 284.980 180.00 1.30750 0.00
    3 -3 4 2 1 o 30.949 29.209 180.00 1.29846 0.00
    1 4 5 2 1 o 20.666 19.209 180.00 1.29803 0.00
    0 4 3 1 2 o 342.249 308.916 85.63 1.29196 0.28
    2 -1 7 2 2 o 22.783 19.879 0.00 1.30467 0.00
    7 0 3 1 2 o 444.463 405.170 31.64 1.29037 0.36
    1 4 3 1 1 o 270.540 248.553 -103.84 1.28182 0.84
    4 -1 -3 2 1 o 59.971 54.076 180.00 1.29437 0.00
    6 1 4 1 1 o 197.748 179.603 -72.35 1.28019 0.61
    1 -4 -4 2 2 o 265.779 243.538 0.00 1.30127 0.00
    5 0 5 1 1 o 322.006 288.254 -34.80 1.27988 0.53
    3 4 2 1 1 o 598.529 540.469 -160.17 1.28006 1.90
    1 5 2 2 2 o 4.346 4.041 0.00 1.30071 0.00
    5 1 1 2 1 o 2.103 1.863 0.00 1.29253 0.00
    2 1 6 1 2 o 726.369 645.987 -159.67 1.28727 1.15
    7 2 1 1 2 o 157.881 142.329 -105.58 1.29353 0.26
    4 2 5 2 1 o 4.706 4.332 0.00 1.29150 0.00
    6 3 0 1 2 o 97.837 85.939 180.00 1.28638 0.07
    2 3 -5 2 1 o 24.372 22.683 0.00 1.29133 0.00
    3 4 -2 2 1 o 451.607 420.293 0.00 1.29062 0.01
    3 -3 4 2 2 o 31.654 29.209 180.00 1.29846 0.00
    0 3 -6 2 1 o 68.158 63.491 180.00 1.29006 0.00
    1 4 5 2 2 o 20.722 19.209 180.00 1.29803 0.00
    3 -1 -5 2 1 o 7.279 6.690 0.00 1.28787 0.00
    8 0 0 1 1 o 592.885 550.043 0.00 1.28110 0.42
    5 0 1 2 1 o 6.091 5.633 0.00 1.28694 0.00
    0 2 7 2 1 o 40.551 37.154 0.00 1.28685 0.00
    0 5 2 2 1 o 651.496 599.131 0.00 1.28679 0.01
    5 1 2 2 1 o 109.982 101.016 0.00 1.28676 0.00
    1 4 3 1 2 o 276.730 248.553 -103.84 1.28182 0.42
    4 -1 -3 2 2 o 58.751 54.076 180.00 1.29437 0.00
    4 4 0 1 1 o 14.439 12.943 0.00 1.27273 0.02
    6 1 4 1 2 o 200.815 179.603 -72.35 1.28019 0.30
    5 0 5 1 2 o 327.045 288.254 -34.80 1.27988 0.27
    3 4 2 1 2 o 607.829 540.469 -160.17 1.28006 0.95
    1 1 -7 2 1 o 22.023 19.665 0.00 1.28485 0.00
    4 2 -3 2 1 o 331.096 298.429 180.00 1.28475 0.01
    5 1 1 2 2 o 2.189 1.863 0.00 1.29253 0.00
    6 3 1 1 1 o 160.193 139.503 41.08 1.27081 0.48
    4 2 5 2 2 o 4.843 4.332 0.00 1.29150 0.00
    1 -1 -7 2 1 o 1.871 1.699 180.00 1.28350 0.00
    4 -1 5 2 1 o 51.780 46.833 180.00 1.28345 0.00
    2 3 -5 2 2 o 24.952 22.683 0.00 1.29133 0.00
    3 4 -2 2 2 o 457.697 420.293 0.00 1.29062 0.01
    0 3 -6 2 2 o 68.594 63.491 180.00 1.29006 0.00
    2 2 7 2 1 o 3.300 2.967 180.00 1.28193 0.00
    2 5 1 2 1 o 62.228 57.121 180.00 1.28085 0.00
    5 0 2 2 1 o 4.566 4.214 0.00 1.28052 0.00
    3 -1 -5 2 2 o 7.508 6.690 0.00 1.28787 0.00
    1 -3 6 2 1 o 100.773 88.903 0.00 1.27946 0.00
    8 0 0 1 2 o 602.068 550.043 0.00 1.28110 0.21
    5 0 1 2 2 o 6.407 5.633 0.00 1.28694 0.00
    0 2 7 2 2 o 42.960 37.154 0.00 1.28685 0.00
    0 5 2 2 2 o 689.335 599.131 0.00 1.28679 0.01
    5 1 2 2 2 o 116.511 101.016 0.00 1.28676 0.00
    4 -2 -2 2 1 o 78.059 66.357 180.00 1.27817 0.00
    2 5 0 2 1 o 446.743 377.303 180.00 1.27755 0.01
    4 4 0 1 2 o 14.145 12.943 0.00 1.27273 0.01
    3 -3 -3 2 1 o 162.713 137.867 0.00 1.27732 0.00
    1 1 -7 2 2 o 23.604 19.665 0.00 1.28485 0.00
    4 2 -3 2 2 o 352.413 298.429 180.00 1.28475 0.00
    6 3 1 1 2 o 147.573 139.503 41.08 1.27081 0.22
    5 1 0 2 1 o 2.045 1.636 0.00 1.27564 0.00
    1 -1 -7 2 2 o 1.944 1.699 180.00 1.28350 0.00
    4 -1 5 2 2 o 53.829 46.833 180.00 1.28345 0.00
    4 3 4 2 1 o 202.056 176.846 180.00 1.27543 0.00
    2 2 7 2 2 o 3.387 2.967 180.00 1.28193 0.00
    0 4 5 2 1 o 86.036 78.070 180.00 1.27362 0.00
    7 1 3 1 1 o 667.230 635.152 25.29 1.26023 2.02
    2 5 1 2 2 o 63.240 57.121 180.00 1.28085 0.00
    5 0 2 2 2 o 4.626 4.214 0.00 1.28052 0.00
    0 5 -2 2 1 o 16.895 14.802 0.00 1.27237 0.00
    3 4 4 2 1 o 1.674 1.375 0.00 1.27157 0.00
    1 -3 6 2 2 o 101.773 88.903 0.00 1.27946 0.00
    5 0 0 2 1 o 4.839 4.106 180.00 1.27097 0.00
    3 3 -4 2 1 o 34.366 28.818 0.00 1.27054 0.00
    4 -2 -2 2 2 o 78.850 66.357 180.00 1.27817 0.00
    4 4 1 1 1 o 295.908 282.212 76.17 1.25764 0.86
    2 4 5 2 1 o 2.164 1.532 0.00 1.26993 0.00
    1 -5 0 2 1 o 137.482 114.947 0.00 1.26983 0.00
    2 5 0 2 2 o 454.139 377.303 180.00 1.27755 0.01
    3 -3 -3 2 2 o 165.932 137.867 0.00 1.27732 0.00
    5 3 3 1 1 o 386.160 368.985 -177.45 1.25623 1.20
    5 1 0 2 2 o 2.179 1.636 0.00 1.27564 0.00
    4 3 4 2 2 o 210.731 176.846 180.00 1.27543 0.00
    1 -2 7 2 1 o 62.194 52.326 0.00 1.26745 0.00
    2 2 -6 2 1 o 33.380 27.759 0.00 1.26736 0.00
    0 2 -7 2 1 o 101.153 87.103 180.00 1.26680 0.00
    4 3 -2 2 1 o 0.260 0.134 0.00 1.26633 0.00
    4 -2 4 2 1 o 311.292 277.568 180.00 1.26605 0.01
    0 4 5 2 2 o 86.686 78.070 180.00 1.27362 0.00
    2 4 3 1 1 o 274.524 272.340 -107.97 1.25276 0.85
    7 1 3 1 2 o 636.986 635.152 25.29 1.26023 0.95
    2 -4 -3 2 1 o 0.092 0.073 180.00 1.26480 0.00
    0 5 -2 2 2 o 16.042 14.802 0.00 1.27237 0.00
    1 5 -2 2 1 o 38.606 36.337 180.00 1.26433 0.00
    3 4 4 2 2 o 1.494 1.375 0.00 1.27157 0.00
    5 0 0 2 2 o 4.339 4.106 180.00 1.27097 0.00
    5 1 5 1 1 o 892.128 892.325 -25.96 1.25046 2.69
    3 3 -4 2 2 o 30.365 28.818 0.00 1.27054 0.00
    4 4 1 1 2 o 283.116 282.212 76.17 1.25764 0.41
    2 5 2 2 1 o 24.413 23.227 180.00 1.26216 0.00
    2 4 5 2 2 o 1.684 1.532 0.00 1.26993 0.00
    1 -5 0 2 2 o 120.298 114.947 0.00 1.26983 0.00
    0 3 5 1 1 o 2.312 2.064 -82.01 1.25588 0.01
    4 2 5 1 1 o 25.380 25.184 -95.22 1.24899 0.08
    5 3 3 1 2 o 372.578 368.985 -177.45 1.25623 0.57
    1 -5 1 2 1 o 0.161 0.153 180.00 1.26080 0.00
    7 2 2 1 1 o 566.892 561.697 -142.34 1.24771 1.65
    1 -2 7 2 2 o 54.954 52.326 0.00 1.26745 0.00
    2 2 -6 2 2 o 29.297 27.759 0.00 1.26736 0.00
    5 1 3 2 1 o 16.260 15.465 0.00 1.25922 0.00
    0 2 -7 2 2 o 91.716 87.103 180.00 1.26680 0.00
    4 3 -2 2 2 o 0.183 0.134 0.00 1.26633 0.00
    4 -2 4 2 2 o 292.147 277.568 180.00 1.26605 0.00
    8 1 0 1 1 o 867.826 874.397 180.00 1.25159 1.27
    3 2 -5 2 1 o 0.377 0.361 0.00 1.25753 0.00
    1 -5 -1 2 1 o 68.827 65.473 0.00 1.25732 0.00
    2 4 3 1 2 o 267.544 272.340 -107.97 1.25276 0.41
    2 -4 -3 2 2 o 0.085 0.073 180.00 1.26480 0.00
    1 5 -2 2 2 o 37.978 36.337 180.00 1.26433 0.00
    5 1 5 1 2 o 860.385 892.325 -25.96 1.25046 1.28
    2 5 2 2 2 o 23.817 23.227 180.00 1.26216 0.00
    1 5 3 2 1 o 24.011 23.474 180.00 1.25415 0.00
    0 3 5 1 2 o 2.129 2.064 -82.01 1.25588 0.00
    4 2 5 1 2 o 24.262 25.184 -95.22 1.24899 0.04
    3 0 7 2 1 o 276.918 275.024 0.00 1.25338 0.01
    1 -5 1 2 2 o 0.153 0.153 180.00 1.26080 0.00
    2 5 -1 2 1 o 88.678 88.925 180.00 1.25277 0.00
    5 0 3 2 1 o 20.091 20.176 180.00 1.25269 0.00
    1 3 5 1 1 o 93.744 93.898 25.06 1.24655 0.27
    7 2 2 1 2 o 540.477 561.697 -142.34 1.24771 0.78
    3 1 7 2 1 o 7.852 7.928 180.00 1.25185 0.00
    3 1 6 1 1 o 385.171 396.788 143.08 1.23932 1.10
    5 1 3 2 2 o 15.302 15.465 0.00 1.25922 0.00
    5 2 1 2 1 o 1.993 2.014 180.00 1.25116 0.00
    4 3 4 1 1 o 77.800 79.258 -119.80 1.23819 0.23
    0 2 6 1 1 o 592.158 598.441 28.54 1.23789 0.90
    8 1 0 1 2 o 841.566 874.397 180.00 1.25159 0.61
    3 2 -5 2 2 o 0.363 0.361 0.00 1.25753 0.00
    1 3 -6 2 1 o 399.559 397.121 180.00 1.24961 0.01
    1 -5 -1 2 2 o 65.927 65.473 0.00 1.25732 0.00
    2 4 -4 2 1 o 1.353 1.330 180.00 1.24786 0.00
    5 2 2 2 1 o 128.926 128.980 0.00 1.24659 0.00
    1 5 3 2 2 o 23.395 23.474 180.00 1.25415 0.00
    0 4 -5 2 1 o 255.447 257.362 0.00 1.24610 0.01
    2 -3 -5 2 1 o 0.508 0.525 180.00 1.24567 0.00
    3 0 7 2 2 o 270.809 275.024 0.00 1.25338 0.00
    2 5 -1 2 2 o 86.583 88.925 180.00 1.25277 0.00
    5 0 3 2 2 o 19.574 20.176 180.00 1.25269 0.00
    3 -2 6 2 1 o 30.941 31.862 180.00 1.24483 0.00
    1 3 5 1 2 o 91.318 93.898 25.06 1.24655 0.13
    3 1 7 2 2 o 7.654 7.928 180.00 1.25185 0.00
    3 1 6 1 2 o 380.779 396.788 143.08 1.23932 0.54
    2 -4 4 2 1 o 97.602 101.803 180.00 1.24376 0.00
    5 2 1 2 2 o 1.918 2.014 180.00 1.25116 0.00
    8 1 1 1 1 o 164.695 161.992 78.86 1.23724 0.46
    4 3 4 1 2 o 74.183 79.258 -119.80 1.23819 0.11
    0 2 6 1 2 o 561.565 598.441 28.54 1.23789 0.42
    1 -3 -6 2 1 o 34.998 36.575 180.00 1.24195 0.00
    1 3 -6 2 2 o 380.689 397.121 180.00 1.24961 0.00
    1 2 6 1 1 o 70.539 73.720 175.66 1.22896 0.20
    2 -2 -6 2 1 o 0.344 0.365 180.00 1.24065 0.00
    3 -4 1 2 1 o 21.140 22.197 180.00 1.24060 0.00
    4 0 -4 2 1 o 0.475 0.521 180.00 1.24052 0.00
    2 4 -4 2 2 o 1.239 1.330 180.00 1.24786 0.00
    6 3 2 1 1 o 27.839 27.883 157.99 1.22729 0.08
    5 2 2 2 2 o 124.719 128.980 0.00 1.24659 0.00
    5 1 -1 2 1 o 198.409 203.909 0.00 1.23862 0.00
    3 -4 0 2 1 o 33.720 34.509 0.00 1.23856 0.00
    0 4 -5 2 2 o 251.904 257.362 0.00 1.24610 0.00
    4 1 6 2 1 o 12.790 12.891 180.00 1.23799 0.00
    2 -3 -5 2 2 o 0.516 0.525 180.00 1.24567 0.00
    3 -2 6 2 2 o 32.596 31.862 180.00 1.24483 0.00
    4 1 -4 2 1 o 89.258 87.032 0.00 1.23703 0.00
    0 5 3 2 1 o 77.483 74.635 0.00 1.23672 0.00
    5 -1 1 2 1 o 26.395 24.822 180.00 1.23612 0.00
    2 -4 4 2 2 o 107.571 101.803 180.00 1.24376 0.00
    8 1 1 1 2 o 152.672 161.992 78.86 1.23724 0.21
    5 2 0 2 1 o 13.405 12.532 0.00 1.23518 0.00
    5 0 -1 2 1 o 3.290 3.116 180.00 1.23499 0.00
    4 0 6 2 1 o 236.320 224.162 0.00 1.23496 0.00
    8 0 2 1 1 o 1163.772 1101.714 -56.73 1.22270 1.61
    1 -3 -6 2 2 o 37.899 36.575 180.00 1.24195 0.00
    3 3 6 2 1 o 185.470 180.120 180.00 1.23414 0.00
    1 2 6 1 2 o 78.904 73.720 175.66 1.22896 0.11
    2 -2 -6 2 2 o 0.354 0.365 180.00 1.24065 0.00
    3 -4 1 2 2 o 21.590 22.197 180.00 1.24060 0.00
    4 0 -4 2 2 o 0.492 0.521 180.00 1.24052 0.00
    4 -3 1 2 1 o 124.311 128.854 180.00 1.23267 0.00
    2 3 5 1 1 o 359.474 327.846 62.00 1.21978 1.03
    1 -5 2 2 1 o 221.669 237.163 180.00 1.23154 0.00
    6 3 2 1 2 o 30.438 27.883 157.99 1.22729 0.04
    4 4 1 2 1 o 128.551 138.067 0.00 1.23113 0.00
    5 1 -1 2 2 o 188.572 203.909 0.00 1.23862 0.00
    3 -4 0 2 2 o 32.163 34.509 0.00 1.23856 0.00
    4 1 6 2 2 o 12.029 12.891 180.00 1.23799 0.00
    5 -1 2 2 1 o 70.948 76.362 180.00 1.22979 0.00
    4 1 -4 2 2 o 82.032 87.032 0.00 1.23703 0.00
    0 5 3 2 2 o 70.689 74.635 0.00 1.23672 0.00
    5 -1 1 2 2 o 23.847 24.822 180.00 1.23612 0.00
    5 2 0 2 2 o 12.516 12.532 0.00 1.23518 0.00
    5 0 -1 2 2 o 3.132 3.116 180.00 1.23499 0.00
    4 0 6 2 2 o 225.599 224.162 0.00 1.23496 0.00
    4 4 2 1 1 o 179.022 171.355 -161.57 1.21542 0.49
    8 0 2 1 2 o 1147.110 1101.714 -56.73 1.22270 0.78
    1 -4 5 2 1 o 13.158 12.810 180.00 1.22661 0.00
    3 3 6 2 2 o 186.099 180.120 180.00 1.23414 0.00
    1 0 8 2 1 o 7.165 6.687 180.00 1.22549 0.00
    4 -3 0 2 1 o 2.729 2.505 180.00 1.22523 0.00
    1 -5 -2 2 1 o 38.745 36.593 0.00 1.22507 0.00
    4 -3 1 2 2 o 136.102 128.854 180.00 1.23267 0.00
    2 5 3 2 1 o 118.527 112.356 180.00 1.22422 0.00
    1 -5 2 2 2 o 249.713 237.163 180.00 1.23154 0.00
    2 3 5 1 2 o 341.154 327.846 62.00 1.21978 0.48
    4 0 6 1 1 o 491.827 525.276 174.11 1.20503 0.64
    4 4 1 2 2 o 145.148 138.067 0.00 1.23113 0.00
    4 4 2 2 1 o 155.347 147.257 180.00 1.22327 0.00
    3 -4 2 2 1 o 46.068 43.322 180.00 1.22267 0.00
    5 -1 0 2 1 o 378.551 356.612 180.00 1.22258 0.01
    5 -1 2 2 2 o 81.715 76.362 180.00 1.22979 0.00
    5 2 3 2 1 o 123.227 115.124 0.00 1.22213 0.00
    2 -3 6 2 1 o 52.012 48.091 0.00 1.22134 0.00
    2 -2 7 2 1 o 198.238 180.600 0.00 1.22043 0.00
    4 -3 2 2 1 o 105.599 96.116 180.00 1.22039 0.00
    3 4 3 1 1 o 173.377 173.442 -79.21 1.20843 0.47
    3 4 -3 2 1 o 30.557 27.471 0.00 1.21989 0.00
    4 4 2 1 2 o 169.075 171.355 -161.57 1.21542 0.23
    4 4 0 2 1 o 1.004 0.922 0.00 1.21933 0.00
    1 4 -5 2 1 o 103.288 93.698 180.00 1.21906 0.00
    1 -4 5 2 2 o 13.961 12.810 180.00 1.22661 0.00
    1 2 -7 2 1 o 18.970 17.417 0.00 1.21870 0.00
    1 0 8 2 2 o 7.471 6.687 180.00 1.22549 0.00
    4 -3 0 2 2 o 2.839 2.505 180.00 1.22523 0.00
    0 5 -3 2 1 o 117.838 108.630 0.00 1.21765 0.00
    1 -5 -2 2 2 o 39.618 36.593 0.00 1.22507 0.00
    3 -4 -1 2 1 o 333.839 313.450 180.00 1.21684 0.01
    2 5 3 2 2 o 119.039 112.356 180.00 1.22422 0.00
    3 -3 5 2 1 o 173.308 164.231 0.00 1.21661 0.00
    1 -2 -7 2 1 o 114.025 107.842 180.00 1.21641 0.00
    4 0 6 1 2 o 517.084 525.276 174.11 1.20503 0.33
    4 4 2 2 2 o 153.653 147.257 180.00 1.22327 0.00
    3 -4 2 2 2 o 45.066 43.322 180.00 1.22267 0.00
    5 -1 0 2 2 o 370.109 356.612 180.00 1.22258 0.00
    2 2 6 1 1 o 579.624 618.324 -138.26 1.20328 1.62
    1 1 8 2 1 o 128.068 123.540 180.00 1.21480 0.00
    5 2 3 2 2 o 119.503 115.124 0.00 1.22213 0.00
    5 1 4 2 1 o 11.338 10.935 180.00 1.21384 0.00
    2 -3 6 2 2 o 49.911 48.091 0.00 1.22134 0.00
    2 -2 7 2 2 o 188.091 180.600 0.00 1.22043 0.00
    4 -3 2 2 2 o 100.133 96.116 180.00 1.22039 0.00
    3 4 -3 2 2 o 28.751 27.471 0.00 1.21989 0.00
    3 4 3 1 2 o 171.017 173.442 -79.21 1.20843 0.23
    3 -1 7 2 1 o 23.290 22.329 0.00 1.21228 0.00
    4 4 0 2 2 o 0.956 0.922 0.00 1.21933 0.00
    1 4 -5 2 2 o 97.706 93.698 180.00 1.21906 0.00
    1 2 -7 2 2 o 18.071 17.417 0.00 1.21870 0.00
    0 0 8 2 1 o 1.287 1.244 0.00 1.21038 0.00
    0 5 -3 2 2 o 112.405 108.630 0.00 1.21765 0.00
    2 5 -2 2 1 o 82.791 80.071 180.00 1.21003 0.00
    3 -4 -1 2 2 o 319.433 313.450 180.00 1.21684 0.00
    3 -2 -5 2 1 o 351.479 346.693 0.00 1.20912 0.01
    3 -3 5 2 2 o 166.222 164.231 0.00 1.21661 0.00
    1 -2 -7 2 2 o 108.674 107.842 180.00 1.21641 0.00
    6 2 4 1 1 o 26.351 26.977 134.22 1.19749 0.07
    4 -2 -3 2 1 o 41.824 42.118 180.00 1.20843 0.00
    1 3 7 2 1 o 218.107 219.611 0.00 1.20843 0.00
    8 1 2 1 1 o 118.998 121.668 -32.74 1.19697 0.34
    3 2 7 2 1 o 76.536 77.714 0.00 1.20814 0.00
    5 0 4 2 1 o 194.778 203.245 180.00 1.20738 0.00
    1 1 8 2 2 o 118.139 123.540 180.00 1.21480 0.00
    2 2 6 1 2 o 636.821 618.324 -138.26 1.20328 0.87
    5 1 4 2 2 o 10.181 10.935 180.00 1.21384 0.00
    1 5 -3 2 1 o 66.991 72.648 0.00 1.20602 0.00
    4 3 5 2 1 o 75.764 83.143 180.00 1.20568 0.00
    3 -1 7 2 2 o 20.184 22.329 0.00 1.21228 0.00
    1 -4 -5 2 1 o 400.262 440.702 0.00 1.20475 0.01
    5 -1 3 2 1 o 39.590 43.781 180.00 1.20447 0.00
    5 4 0 1 1 o 501.543 431.310 -90.00 1.19265 0.68
    0 4 4 1 1 o 527.881 449.489 -117.84 1.19235 0.71
    0 0 8 2 2 o 1.177 1.244 0.00 1.21038 0.00
    2 5 -2 2 2 o 76.365 80.071 180.00 1.21003 0.00
    4 -1 -4 2 1 o 47.840 50.027 0.00 1.20247 0.00
    3 -2 -5 2 2 o 340.832 346.693 0.00 1.20912 0.00
    6 2 4 1 2 o 31.778 26.977 134.22 1.19749 0.04
    4 -2 -3 2 2 o 41.814 42.118 180.00 1.20843 0.00
    1 3 7 2 2 o 218.055 219.611 0.00 1.20843 0.00
    5 2 -1 2 1 o 214.578 216.030 0.00 1.20088 0.00
    8 1 2 1 2 o 146.265 121.668 -32.74 1.19697 0.20
    3 2 7 2 2 o 77.228 77.714 0.00 1.20814 0.00
    2 0 -7 2 1 o 0.565 0.573 180.00 1.20017 0.00
    5 0 4 2 2 o 200.143 203.245 180.00 1.20738 0.00
    4 2 6 2 1 o 35.167 35.844 0.00 1.19976 0.00
    4 -3 -1 2 1 o 67.017 69.289 180.00 1.19911 0.00
    1 5 -3 2 2 o 69.780 72.648 0.00 1.20602 0.00
    3 4 5 2 1 o 0.393 0.422 0.00 1.19853 0.00
    4 3 5 2 2 o 79.440 83.143 180.00 1.20568 0.00
    4 1 6 1 1 o 643.063 642.048 12.03 1.18038 1.65
    1 -4 -5 2 2 o 426.045 440.702 0.00 1.20475 0.00
    5 -1 3 2 2 o 42.616 43.781 180.00 1.20447 0.00
    4 4 3 2 1 o 153.297 156.256 180.00 1.19685 0.00
    2 0 8 2 1 o 69.745 69.495 180.00 1.19638 0.00
    5 4 0 1 2 o 480.334 431.310 -90.00 1.19265 0.32
    0 4 4 1 2 o 497.250 449.489 -117.84 1.19235 0.33
    1 -1 8 2 1 o 90.702 86.368 180.00 1.19563 0.00
    4 3 -3 2 1 o 123.293 116.032 180.00 1.19546 0.00
    0 1 8 2 1 o 82.364 77.095 0.00 1.19540 0.00
    1 4 4 1 1 o 94.341 86.932 -119.36 1.18436 0.25
    3 0 -6 2 1 o 226.189 208.028 180.00 1.19509 0.00
    4 -1 -4 2 2 o 54.792 50.027 0.00 1.20247 0.00
    4 -2 5 2 1 o 126.608 114.248 180.00 1.19480 0.00
    3 5 1 2 1 o 59.185 52.375 0.00 1.19445 0.00
    3 -3 -4 2 1 o 65.743 58.121 0.00 1.19432 0.00
    1 5 4 2 1 o 629.584 543.097 180.00 1.19370 0.01
    5 2 -1 2 2 o 252.177 216.030 0.00 1.20088 0.00
    4 2 -4 2 1 o 193.762 163.680 180.00 1.19300 0.00
    1 4 6 2 1 o 158.851 135.133 0.00 1.19276 0.00
    2 0 -7 2 2 o 0.708 0.573 180.00 1.20017 0.00
    4 2 6 2 2 o 42.923 35.844 0.00 1.19976 0.00
    7 2 3 1 1 o 331.576 332.663 11.41 1.18111 0.88
    4 -3 -1 2 2 o 83.504 69.289 180.00 1.19911 0.00
    4 -1 6 2 1 o 15.296 12.405 180.00 1.19154 0.00
    3 4 5 2 2 o 0.564 0.422 0.00 1.19853 0.00
    5 4 1 1 1 o 189.430 188.882 4.40 1.18021 0.50
    5 -1 -1 2 1 o 137.156 113.690 180.00 1.19103 0.00
    2 1 8 2 1 o 237.713 197.865 180.00 1.19100 0.00
    4 1 6 1 2 o 645.390 642.048 12.03 1.18038 0.82
    0 5 0 1 1 o 0.425 0.416 180.00 1.17315 0.00
    4 -3 3 2 1 o 8.164 6.933 0.00 1.19007 0.00
    2 3 7 2 1 o 34.804 29.202 0.00 1.18978 0.00
    3 3 5 1 1 o 201.337 196.387 -171.42 1.17875 0.54
    4 4 -1 2 1 o 238.782 201.831 180.00 1.18950 0.00
    4 4 3 2 2 o 185.621 156.256 180.00 1.19685 0.00
    2 0 8 2 2 o 81.713 69.495 180.00 1.19638 0.00
    2 -4 -4 2 1 o 21.718 18.630 180.00 1.18897 0.00
    1 -1 8 2 2 o 100.995 86.368 180.00 1.19563 0.00
    4 3 -3 2 2 o 135.766 116.032 180.00 1.19546 0.00
    0 1 8 2 2 o 90.535 77.095 0.00 1.19540 0.00
    1 4 4 1 2 o 91.863 86.932 -119.36 1.18436 0.12
    3 0 -6 2 2 o 242.711 208.028 180.00 1.19509 0.00
    4 -2 5 2 2 o 133.313 114.248 180.00 1.19480 0.00
    3 5 0 2 1 o 236.783 204.245 0.00 1.18741 0.00
    3 -4 3 2 1 o 40.182 34.275 180.00 1.18724 0.00
    3 5 1 2 2 o 60.858 52.375 0.00 1.19445 0.00
    3 -3 -4 2 2 o 67.027 58.121 0.00 1.19432 0.00
    5 1 -2 2 1 o 100.906 87.618 0.00 1.18643 0.00
    1 5 4 2 2 o 620.405 543.097 180.00 1.19370 0.01
    3 1 -6 2 1 o 67.543 58.715 180.00 1.18623 0.00
    0 1 -8 2 1 o 159.122 139.611 180.00 1.18611 0.00
    2 1 -7 2 1 o 37.812 33.591 180.00 1.18604 0.00
    1 -5 3 2 1 o 12.527 11.106 0.00 1.18602 0.00
    4 2 -4 2 2 o 184.424 163.680 180.00 1.19300 0.00
    1 4 6 2 2 o 150.137 135.133 0.00 1.19276 0.00
    7 2 3 1 2 o 332.051 332.663 11.41 1.18111 0.44
    0 3 7 2 1 o 92.709 85.219 180.00 1.18454 0.00
    4 -1 6 2 2 o 13.487 12.405 180.00 1.19154 0.00
    5 2 5 1 1 o 372.098 371.253 -62.40 1.17305 0.99
    5 0 -2 2 1 o 11.695 11.076 180.00 1.18380 0.00
    5 4 1 1 2 o 190.250 188.882 4.40 1.18021 0.25
    5 -1 -1 2 2 o 120.206 113.690 180.00 1.19103 0.00
    2 1 8 2 2 o 208.723 197.865 180.00 1.19100 0.00
    3 5 2 2 1 o 38.008 36.032 0.00 1.18352 0.00
    0 5 0 1 2 o 0.412 0.416 180.00 1.17315 0.00
    7 3 0 1 1 o 4.237 4.141 -90.00 1.17196 0.01
    4 -3 3 2 2 o 7.064 6.933 0.00 1.19007 0.00
    1 5 0 1 1 o 64.956 65.350 -90.00 1.16554 0.09
    2 3 7 2 2 o 29.529 29.202 0.00 1.18978 0.00
    3 3 5 1 2 o 203.526 196.387 -171.42 1.17875 0.27
    4 4 -1 2 2 o 202.311 201.831 180.00 1.18950 0.00
    2 -4 -4 2 2 o 18.443 18.630 180.00 1.18897 0.00
    5 2 4 2 1 o 1.045 1.073 180.00 1.18108 0.00
    3 5 0 2 2 o 201.968 204.245 0.00 1.18741 0.00
    3 -4 3 2 2 o 34.003 34.275 180.00 1.18724 0.00
    8 2 0 1 1 o 64.426 64.715 180.00 1.17399 0.09
    5 1 -2 2 2 o 89.377 87.618 0.00 1.18643 0.00
    3 1 -6 2 2 o 60.386 58.715 180.00 1.18623 0.00
    0 1 -8 2 2 o 144.056 139.611 180.00 1.18611 0.00
    2 1 -7 2 2 o 34.647 33.591 180.00 1.18604 0.00
    1 -5 3 2 2 o 11.468 11.106 0.00 1.18602 0.00
    3 -4 -2 2 1 o 208.102 198.901 180.00 1.17839 0.00
    0 5 1 1 1 o 972.448 970.456 -63.61 1.16131 1.25
    7 1 4 1 1 o 183.627 184.373 22.43 1.16727 0.46
    8 2 0 1 2 o 63.900 64.715 180.00 1.17399 0.05
    1 -5 -3 2 1 o 226.729 212.460 0.00 1.17738 0.00
    0 3 7 2 2 o 90.994 85.219 180.00 1.18454 0.00
    2 -5 0 2 1 o 117.409 109.833 180.00 1.17712 0.00
    5 2 5 1 2 o 367.428 371.253 -62.40 1.17305 0.48
    5 0 -2 2 2 o 11.667 11.076 180.00 1.18380 0.00
    6 1 5 1 1 o 75.307 74.910 157.10 1.15915 0.18
    3 5 2 2 2 o 37.993 36.032 0.00 1.18352 0.00
    2 -1 -7 2 1 o 323.554 310.121 180.00 1.17601 0.01
    7 3 0 1 2 o 4.098 4.141 -90.00 1.17196 0.00
    1 5 0 1 2 o 65.765 65.350 -90.00 1.16554 0.04
    2 4 6 2 1 o 194.269 192.812 0.00 1.17504 0.00
    5 3 1 2 1 o 220.851 220.556 0.00 1.17484 0.00
    5 3 4 1 1 o 557.507 562.965 161.29 1.16409 1.43
    3 2 6 1 1 o 56.777 57.280 178.20 1.16384 0.15
    6 3 3 1 1 o 205.993 207.808 44.99 1.16374 0.51
    0 5 4 2 1 o 13.915 14.030 180.00 1.17441 0.00
    2 -5 1 2 1 o 198.684 201.486 180.00 1.17409 0.00
    5 2 4 2 2 o 1.050 1.073 180.00 1.18108 0.00
    1 0 7 1 1 o 285.636 287.105 63.00 1.16285 0.36
    8 2 1 1 1 o 176.739 177.267 87.06 1.16211 0.43
    2 5 4 2 1 o 23.781 23.107 180.00 1.17195 0.00
    2 4 4 1 1 o 46.567 46.497 130.84 1.16132 0.12
    5 3 2 2 1 o 14.548 13.967 0.00 1.17161 0.00
    3 -4 -2 2 2 o 210.139 198.901 180.00 1.17839 0.00
    2 3 -6 2 1 o 47.360 44.813 180.00 1.17086 0.00
    0 5 1 1 2 o 998.224 970.456 -63.61 1.16131 0.63
    7 1 4 1 2 o 185.272 184.373 22.43 1.16727 0.23
    7 3 1 1 1 o 159.039 158.221 -113.32 1.16015 0.41
    1 5 1 1 1 o 73.640 71.522 -45.74 1.15392 0.18
    1 -5 -3 2 2 o 225.050 212.460 0.00 1.17738 0.00
    2 -5 0 2 2 o 115.946 109.833 180.00 1.17712 0.00
    0 4 6 2 1 o 46.510 44.284 180.00 1.16957 0.00
    6 1 5 1 2 o 78.855 74.910 157.10 1.15915 0.10
    2 -1 -7 2 2 o 315.858 310.121 180.00 1.17601 0.00
    3 3 -5 2 1 o 381.116 382.979 0.00 1.16795 0.01
    2 4 6 2 2 o 191.211 192.812 0.00 1.17504 0.00
    5 3 1 2 2 o 218.172 220.556 0.00 1.17484 0.00
    5 3 4 1 2 o 567.473 562.965 161.29 1.16409 0.72
    3 2 6 1 2 o 57.819 57.280 178.20 1.16384 0.07
    0 5 4 2 2 o 13.838 14.030 180.00 1.17441 0.00
    6 3 3 1 2 o 209.772 207.808 44.99 1.16374 0.26
    2 -5 1 2 2 o 198.259 201.486 180.00 1.17409 0.00
    2 -4 5 2 1 o 92.547 94.053 180.00 1.16658 0.00
    1 2 8 2 1 o 76.365 77.601 0.00 1.16654 0.00
    3 -1 -6 2 1 o 59.175 60.035 180.00 1.16634 0.00
    1 0 7 1 2 o 291.629 287.105 63.00 1.16285 0.18
    8 2 1 1 2 o 181.050 177.267 87.06 1.16211 0.22
    2 5 4 2 2 o 22.825 23.107 180.00 1.17195 0.00
    2 4 4 1 2 o 47.967 46.497 130.84 1.16132 0.06
    5 3 2 2 2 o 13.797 13.967 0.00 1.17161 0.00
    2 -1 8 2 1 o 7.523 7.634 0.00 1.16422 0.00
    4 4 3 1 1 o 311.705 300.928 36.20 1.15360 0.76
    2 3 -6 2 2 o 44.348 44.813 180.00 1.17086 0.00
    5 -1 4 2 1 o 0.042 0.048 0.00 1.16349 0.00
    7 3 1 1 2 o 165.841 158.221 -113.32 1.16015 0.21
    3 5 -1 2 1 o 73.472 74.158 180.00 1.16333 0.00
    1 5 1 1 2 o 68.644 71.522 -45.74 1.15392 0.08
    2 -5 -1 2 1 o 12.535 12.659 180.00 1.16303 0.00
    0 4 6 2 2 o 44.103 44.284 180.00 1.16957 0.00
    0 3 -7 2 1 o 65.912 65.684 0.00 1.16124 0.00
    5 3 0 2 1 o 129.663 129.100 180.00 1.16104 0.00
    3 3 -5 2 2 o 385.095 382.979 0.00 1.16795 0.00
    2 5 0 1 1 o 0.790 0.871 0.00 1.14357 0.00
    2 -4 5 2 2 o 94.556 94.053 180.00 1.16658 0.00
    1 2 8 2 2 o 78.012 77.601 0.00 1.16654 0.00
    3 -1 -6 2 2 o 60.313 60.035 180.00 1.16634 0.00
    0 1 7 1 1 o 40.194 41.269 -161.38 1.14778 0.05
    4 -3 -2 2 1 o 262.677 261.412 180.00 1.15767 0.00
    1 -3 7 2 1 o 2.455 2.442 180.00 1.15749 0.00
    2 -1 8 2 2 o 7.699 7.634 0.00 1.16422 0.00
    4 4 3 1 2 o 286.686 300.928 36.20 1.15360 0.35
    5 -1 4 2 2 o 0.055 0.048 0.00 1.16349 0.00
    5 1 5 2 1 o 8.418 8.318 180.00 1.15619 0.00
    3 5 -1 2 2 o 75.031 74.158 180.00 1.16333 0.00
    3 5 3 2 1 o 195.903 193.328 0.00 1.15605 0.00
    2 -5 -1 2 2 o 12.880 12.659 180.00 1.16303 0.00
    1 0 -8 2 1 o 144.362 141.880 0.00 1.15560 0.00
    5 4 2 1 1 o 351.578 375.793 58.89 1.14511 0.89
    4 4 4 2 1 o 53.532 52.412 180.00 1.15527 0.00
    2 5 -3 2 1 o 84.054 81.666 180.00 1.15461 0.00
    2 -5 2 2 1 o 141.512 136.976 180.00 1.15432 0.00
    5 4 2 1 2 o 362.328 375.793 58.89 1.14511 0.45
    5 -2 1 2 1 o 18.065 17.483 180.00 1.15426 0.00
    0 3 -7 2 2 o 67.978 65.684 0.00 1.16124 0.00
    5 3 0 2 2 o 134.084 129.100 180.00 1.16104 0.00
    2 4 -5 2 1 o 34.116 32.648 180.00 1.15369 0.00
    0 5 -4 2 1 o 194.133 182.862 0.00 1.15274 0.00
    2 5 0 1 2 o 0.864 0.871 0.00 1.14357 0.00
    5 2 -2 2 1 o 1.807 1.651 0.00 1.15261 0.00
    5 3 3 2 1 o 25.042 23.505 180.00 1.15176 0.00
    0 1 7 1 2 o 36.482 41.269 -161.38 1.14778 0.02
    1 1 7 1 1 o 251.477 286.747 70.55 1.14065 0.61
    4 -3 -2 2 2 o 275.141 261.412 180.00 1.15767 0.00
    1 -3 7 2 2 o 2.560 2.442 180.00 1.15749 0.00
    5 0 5 2 1 o 171.234 165.035 180.00 1.15008 0.00
    2 2 8 2 1 o 5.410 5.309 180.00 1.14954 0.00
    5 1 5 2 2 o 8.276 8.318 180.00 1.15619 0.00
    3 5 3 2 2 o 191.372 193.328 0.00 1.15605 0.00
    2 5 1 1 1 o 170.029 171.535 126.53 1.13259 0.43
    5 -2 2 2 1 o 132.046 134.761 0.00 1.14858 0.00
    1 0 -8 2 2 o 138.338 141.880 0.00 1.15560 0.00
    4 4 4 2 2 o 50.602 52.412 180.00 1.15527 0.00
    8 1 3 1 1 o 97.557 99.695 31.52 1.13779 0.22
    2 5 -3 2 2 o 77.895 81.666 180.00 1.15461 0.00
    2 -5 2 2 2 o 130.236 136.976 180.00 1.15432 0.00
    5 -2 1 2 2 o 16.631 17.483 180.00 1.15426 0.00
    2 4 -5 2 2 o 30.795 32.648 180.00 1.15369 0.00
    0 5 -4 2 2 o 171.361 182.862 0.00 1.15274 0.00
    4 -3 4 2 1 o 19.226 20.520 180.00 1.14553 0.00
    5 2 -2 2 2 o 1.494 1.651 0.00 1.15261 0.00
    5 -1 -2 2 1 o 0.494 0.603 180.00 1.14544 0.00
    4 4 -2 2 1 o 62.032 66.198 0.00 1.14538 0.00
    0 2 8 2 1 o 3.765 4.108 0.00 1.14522 0.00
    5 3 3 2 2 o 21.978 23.505 180.00 1.15176 0.00
    0 4 -6 2 1 o 0.008 0.067 180.00 1.14401 0.00
    1 1 7 1 2 o 283.792 286.747 70.55 1.14065 0.34
    5 -2 0 2 1 o 155.964 170.450 180.00 1.14373 0.00
    0 5 2 1 1 o 733.744 746.205 145.75 1.12782 0.87
    3 4 -4 2 1 o 30.950 33.893 180.00 1.14336 0.00
    5 0 5 2 2 o 146.904 165.035 180.00 1.15008 0.00
    2 2 8 2 2 o 4.449 5.309 180.00 1.14954 0.00
    4 0 -5 2 1 o 1.294 1.511 180.00 1.14217 0.00
    3 2 -6 2 1 o 22.966 26.453 180.00 1.14212 0.00
    5 -2 2 2 2 o 114.748 134.761 0.00 1.14858 0.00
    2 5 1 1 2 o 171.581 171.535 126.53 1.13259 0.21
    8 1 3 1 2 o 99.817 99.695 31.52 1.13779 0.11
    4 1 7 2 1 o 130.773 149.453 0.00 1.13983 0.00
    3 -2 7 2 1 o 0.093 0.144 0.00 1.13976 0.00
    2 -3 -6 2 1 o 42.281 47.544 0.00 1.13955 0.00
    1 5 -4 2 1 o 111.618 120.255 0.00 1.13901 0.00
    4 1 -5 2 1 o 5.430 5.852 180.00 1.13893 0.00
    3 -4 4 2 1 o 304.010 319.539 180.00 1.13864 0.01
    8 2 2 1 1 o 412.523 420.569 -45.16 1.12855 0.98
    1 -1 -8 2 1 o 0.033 0.036 0.00 1.13850 0.00
    4 -3 4 2 2 o 19.757 20.520 180.00 1.14553 0.00
    1 1 -8 2 1 o 0.390 0.407 180.00 1.13842 0.00
    5 -1 -2 2 2 o 0.548 0.603 180.00 1.14544 0.00
    4 4 -2 2 2 o 64.329 66.198 0.00 1.14538 0.00
    0 2 8 2 2 o 4.002 4.108 0.00 1.14522 0.00
    9 0 1 1 1 o 229.716 235.055 -8.56 1.12791 0.26
    4 3 5 1 1 o 219.760 224.342 128.75 1.12770 0.50
    2 2 -7 2 1 o 239.277 237.361 0.00 1.13740 0.00
    4 0 7 2 1 o 9.029 8.899 180.00 1.13696 0.00
    0 4 -6 2 2 o 0.079 0.067 180.00 1.14401 0.00
    1 5 2 1 1 o 237.452 244.915 13.75 1.12105 0.56
    7 3 2 1 1 o 272.772 276.141 -149.56 1.12675 0.65
    5 -2 0 2 2 o 173.300 170.450 180.00 1.14373 0.00
    0 5 2 1 2 o 723.506 746.205 145.75 1.12782 0.42
    3 4 -4 2 2 o 34.349 33.893 180.00 1.14336 0.00
    3 4 4 1 1 o 159.839 159.373 -60.04 1.12575 0.39
    4 0 -5 2 2 o 1.507 1.511 180.00 1.14217 0.00
    3 2 -6 2 2 o 26.366 26.453 180.00 1.14212 0.00
    3 3 7 2 1 o 28.232 28.624 180.00 1.13403 0.00
    2 -5 -2 2 1 o 138.464 140.273 180.00 1.13357 0.00
    1 -2 8 2 1 o 80.661 81.641 0.00 1.13325 0.00
    4 -2 -4 2 1 o 0.954 0.967 180.00 1.13314 0.00
    4 1 7 2 2 o 148.186 149.453 0.00 1.13983 0.00
    3 -2 7 2 2 o 0.140 0.144 0.00 1.13976 0.00
    3 -3 6 2 1 o 212.308 213.921 180.00 1.13269 0.00
    1 -4 6 2 1 o 0.217 0.219 180.00 1.13262 0.00
    2 -3 -6 2 2 o 47.263 47.544 0.00 1.13955 0.00
    1 5 -4 2 2 o 120.233 120.255 0.00 1.13901 0.00
    5 3 -1 2 1 o 46.646 46.632 180.00 1.13192 0.00
    4 1 -5 2 2 o 5.855 5.852 180.00 1.13893 0.00
    3 -4 4 2 2 o 320.494 319.539 180.00 1.13864 0.00
    3 0 8 2 1 o 38.747 38.606 0.00 1.13157 0.00
    1 -1 -8 2 2 o 0.037 0.036 0.00 1.13850 0.00
    8 2 2 1 2 o 406.284 420.569 -45.16 1.12855 0.48
    5 1 6 1 1 o 42.257 44.725 -177.95 1.11566 0.09
    1 1 -8 2 2 o 0.410 0.407 180.00 1.13842 0.00
    3 1 8 2 1 o 53.877 53.550 0.00 1.13094 0.00
    9 0 1 1 2 o 226.470 235.055 -8.56 1.12791 0.13
    4 3 5 1 2 o 216.778 224.342 128.75 1.12770 0.24
    4 3 6 2 1 o 40.796 40.597 180.00 1.13052 0.00
    2 2 -7 2 2 o 238.206 237.361 0.00 1.13740 0.00
    2 1 7 1 1 o 163.287 167.950 173.24 1.12003 0.38
    4 0 7 2 2 o 8.881 8.899 180.00 1.13696 0.00
    1 5 2 1 2 o 227.496 244.915 13.75 1.12105 0.26
    7 3 2 1 2 o 268.782 276.141 -149.56 1.12675 0.31
    1 -5 4 2 1 o 13.135 13.249 0.00 1.12951 0.00
    0 3 6 1 1 o 314.963 322.304 -17.51 1.11950 0.37
    0 2 -8 2 1 o 34.299 34.932 180.00 1.12903 0.00
    3 4 4 1 2 o 156.887 159.373 -60.04 1.12575 0.19
    5 2 5 2 1 o 35.868 36.820 0.00 1.12826 0.00
    6 4 0 1 1 o 20.282 21.503 0.00 1.11265 0.02
    3 -4 -3 2 1 o 40.369 41.411 180.00 1.12774 0.00
    1 3 -7 2 1 o 55.953 57.398 180.00 1.12774 0.00
    5 -2 3 2 1 o 29.156 29.723 180.00 1.12738 0.00
    3 3 7 2 2 o 28.188 28.624 180.00 1.13403 0.00
    2 -5 -2 2 2 o 139.617 140.273 180.00 1.13357 0.00
    1 -2 8 2 2 o 81.836 81.641 0.00 1.13325 0.00
    4 -2 -4 2 2 o 0.973 0.967 180.00 1.13314 0.00
    3 -3 6 2 2 o 216.775 213.921 180.00 1.13269 0.00
    1 5 5 2 1 o 84.258 83.114 180.00 1.12569 0.00
    1 -4 6 2 2 o 0.223 0.219 180.00 1.13262 0.00
    3 5 -2 2 1 o 11.393 11.186 180.00 1.12515 0.00
    1 -3 -7 2 1 o 266.313 261.015 180.00 1.12502 0.00
    5 3 -1 2 2 o 47.580 46.632 180.00 1.13192 0.00
    3 5 0 1 1 o 31.808 31.941 90.00 1.10955 0.04
    5 1 -3 2 1 o 127.871 125.237 0.00 1.12482 0.00
    3 0 8 2 2 o 39.434 38.606 0.00 1.13157 0.00
    4 2 6 1 1 o 4.751 5.097 -144.39 1.11462 0.01
    5 1 6 1 2 o 44.412 44.725 -177.95 1.11566 0.05
    3 1 8 2 2 o 54.131 53.550 0.00 1.13094 0.00
    4 3 6 2 2 o 40.659 40.597 180.00 1.13052 0.00
    4 2 6 1 2 o 4.923 5.097 -144.39 1.11462 0.00
    5 0 -3 2 1 o 78.367 79.202 0.00 1.12308 0.00
    2 1 7 1 2 o 157.210 167.950 173.24 1.12003 0.18
    3 0 7 1 1 o 284.285 301.631 -160.65 1.10723 0.33
    1 3 6 1 1 o 16.159 17.271 116.89 1.11288 0.04
    9 1 0 1 1 o 195.731 197.566 -90.00 1.11788 0.22
    1 -5 4 2 2 o 12.941 13.249 0.00 1.12951 0.00
    0 3 6 1 2 o 302.608 322.304 -17.51 1.11950 0.18
    0 2 -8 2 2 o 33.680 34.932 180.00 1.12903 0.00
    3 4 6 2 1 o 31.090 32.367 0.00 1.12143 0.00
    5 2 5 2 2 o 35.273 36.820 0.00 1.12826 0.00
    6 4 0 1 2 o 19.450 21.503 0.00 1.11265 0.01
    3 -4 -3 2 2 o 39.738 41.411 180.00 1.12774 0.00
    1 3 -7 2 2 o 55.078 57.398 180.00 1.12774 0.00
    5 -2 3 2 2 o 28.760 29.723 180.00 1.12738 0.00
    2 -5 3 2 1 o 125.334 129.413 180.00 1.12021 0.00
    4 3 -4 2 1 o 1.612 1.678 180.00 1.12000 0.00
    2 -2 -7 2 1 o 6.219 6.366 0.00 1.11991 0.00
    1 -5 -4 2 1 o 252.224 257.287 0.00 1.11958 0.00
    1 4 -6 2 1 o 16.299 16.566 180.00 1.11933 0.00
    4 -2 6 2 1 o 129.358 130.923 180.00 1.11912 0.00
    7 2 4 1 1 o 124.757 140.309 172.77 1.10356 0.26
    1 5 5 2 2 o 82.495 83.114 180.00 1.12569 0.00
    5 -2 -1 2 1 o 29.399 29.527 0.00 1.11826 0.00
    3 5 -2 2 2 o 11.135 11.186 180.00 1.12515 0.00
    1 -3 -7 2 2 o 259.668 261.015 180.00 1.12502 0.00
    3 5 0 1 2 o 27.860 31.941 90.00 1.10955 0.02
    5 1 -3 2 2 o 124.425 125.237 0.00 1.12482 0.00
    6 4 1 1 1 o 260.511 291.011 -125.00 1.10253 0.57
    5 3 4 2 1 o 166.977 168.403 0.00 1.11768 0.00
    2 -3 7 2 1 o 4.483 4.533 180.00 1.11752 0.00
    9 1 1 1 1 o 76.557 79.884 113.81 1.10762 0.17
    2 5 2 1 1 o 27.026 30.060 -72.17 1.10145 0.07
    5 0 -3 2 2 o 74.927 79.202 0.00 1.12308 0.00
    3 0 7 1 2 o 275.372 301.631 -160.65 1.10723 0.16
    1 3 6 1 2 o 15.648 17.271 116.89 1.11288 0.02
    9 1 0 1 2 o 197.648 197.566 -90.00 1.11788 0.11
    3 5 4 2 1 o 69.622 76.103 0.00 1.11532 0.00
    3 5 1 1 1 o 185.663 202.597 -179.75 1.09952 0.41
    3 4 6 2 2 o 29.424 32.367 0.00 1.12143 0.00
    2 -5 3 2 2 o 119.179 129.413 180.00 1.12021 0.00
    4 3 -4 2 2 o 1.503 1.678 180.00 1.12000 0.00
    2 -2 -7 2 2 o 5.966 6.366 0.00 1.11991 0.00
    4 -1 -5 2 1 o 138.578 147.862 0.00 1.11274 0.00
    1 -5 -4 2 2 o 241.761 257.287 0.00 1.11958 0.00
    1 4 -6 2 2 o 15.654 16.566 180.00 1.11933 0.00
    4 -2 6 2 2 o 125.070 130.923 180.00 1.11912 0.00
    1 -4 -6 2 1 o 52.786 54.783 0.00 1.11198 0.00
    7 2 4 1 2 o 125.636 140.309 172.77 1.10356 0.13
    6 2 5 1 1 o 119.425 133.647 -25.97 1.09669 0.26
    5 -1 5 2 1 o 48.687 49.507 180.00 1.11148 0.00
    5 -2 -1 2 2 o 29.244 29.527 0.00 1.11826 0.00
    1 6 0 2 1 o 7.212 7.183 0.00 1.11098 0.00
    2 5 5 2 1 o 11.938 11.879 0.00 1.11093 0.00
    6 4 1 1 2 o 265.207 291.011 -125.00 1.10253 0.29
    5 3 4 2 2 o 170.180 168.403 0.00 1.11768 0.00
    3 -3 -5 2 1 o 7.744 7.660 180.00 1.11074 0.00
    2 -3 7 2 2 o 4.602 4.533 180.00 1.11752 0.00
    2 -4 -5 2 1 o 92.680 90.782 0.00 1.11043 0.00
    9 1 1 1 2 o 72.840 79.884 113.81 1.10762 0.08
    4 2 7 2 1 o 151.337 147.756 0.00 1.11025 0.00
    1 6 1 2 1 o 56.589 55.091 0.00 1.11005 0.00
    2 5 2 1 2 o 27.811 30.060 -72.17 1.10145 0.03
    3 5 4 2 2 o 75.372 76.103 0.00 1.11532 0.00
    5 4 3 1 1 o 561.835 590.658 -138.30 1.09297 1.23
    3 5 1 1 2 o 194.228 202.597 -179.75 1.09952 0.21
    3 -2 -6 2 1 o 0.123 0.178 180.00 1.10735 0.00
    7 0 5 1 1 o 481.275 491.126 143.25 1.09177 0.53
    0 5 5 2 1 o 23.324 26.161 0.00 1.10595 0.00
    4 -1 -5 2 2 o 131.392 147.862 0.00 1.11274 0.00
    0 6 0 2 1 o 0.110 0.173 180.00 1.10557 0.00
    4 -3 -3 2 1 o 13.952 16.102 180.00 1.10556 0.00
    1 -4 -6 2 2 o 48.070 54.783 0.00 1.11198 0.00
    6 2 5 1 2 o 136.303 133.647 -25.97 1.09669 0.14
    5 -1 5 2 2 o 43.126 49.507 180.00 1.11148 0.00
    1 6 0 2 2 o 6.150 7.183 0.00 1.11098 0.00
    2 5 5 2 2 o 10.458 11.879 0.00 1.11093 0.00
    3 -3 -5 2 2 o 6.777 7.660 180.00 1.11074 0.00
    4 2 -5 2 1 o 54.102 62.327 180.00 1.10383 0.00
    2 -4 -5 2 2 o 79.276 90.782 0.00 1.11043 0.00
    4 2 7 2 2 o 129.495 147.756 0.00 1.11025 0.00
    1 6 1 2 2 o 48.347 55.091 0.00 1.11005 0.00
    4 4 5 2 1 o 62.707 71.670 180.00 1.10313 0.00
    2 3 6 1 1 o 12.560 13.370 61.85 1.09371 0.03
    3 1 7 1 1 o 238.652 236.957 -34.74 1.08802 0.53
    2 -2 8 2 1 o 15.096 17.222 0.00 1.10272 0.00
    4 -1 7 2 1 o 11.625 13.316 180.00 1.10235 0.00
    0 4 5 1 1 o 642.476 674.785 -130.78 1.09274 0.73
    0 6 1 2 1 o 18.044 20.046 0.00 1.10118 0.00
    8 0 4 1 1 o 189.292 188.437 92.83 1.08614 0.21
    5 4 3 1 2 o 592.742 590.658 -138.30 1.09297 0.64
    3 -1 8 2 1 o 18.095 19.635 180.00 1.10059 0.00
    3 -2 -6 2 2 o 0.109 0.178 180.00 1.10735 0.00
    7 0 5 1 2 o 506.965 491.126 143.25 1.09177 0.28
    0 5 5 2 2 o 23.895 26.161 0.00 1.10595 0.00
    3 2 8 2 1 o 12.621 14.058 180.00 1.09886 0.00
    0 6 0 2 2 o 0.120 0.173 180.00 1.10557 0.00
    4 -3 -3 2 2 o 14.289 16.102 180.00 1.10556 0.00
    6 3 4 1 1 o 100.368 98.107 -144.26 1.08935 0.22
    1 6 -1 2 1 o 5.078 5.957 0.00 1.09753 0.00
    6 3 4 1 2 o 101.463 98.107 -144.26 1.08935 0.11
    4 2 -5 2 2 o 54.235 62.327 180.00 1.10383 0.00
    0 2 7 1 1 o 85.093 85.256 -6.63 1.08705 0.10
    4 4 5 2 2 o 63.472 71.670 180.00 1.10313 0.00
    2 3 6 1 2 o 13.288 13.370 61.85 1.09371 0.01
    3 1 7 1 2 o 236.679 236.957 -34.74 1.08802 0.26
    2 -2 8 2 2 o 15.410 17.222 0.00 1.10272 0.00
    1 4 5 1 1 o 221.387 222.711 -123.31 1.08658 0.47
    0 6 -1 2 1 o 91.793 101.146 0.00 1.09571 0.00
    4 -1 7 2 2 o 11.971 13.316 180.00 1.10235 0.00
    5 2 -3 2 1 o 38.698 42.362 0.00 1.09543 0.00
    1 4 7 2 1 o 47.268 51.354 180.00 1.09526 0.00
    0 4 5 1 2 o 677.411 674.785 -130.78 1.09274 0.38
    1 6 2 2 1 o 2.965 3.176 180.00 1.09486 0.00
    0 6 1 2 2 o 18.565 20.046 0.00 1.10118 0.00
    8 0 4 1 2 o 190.799 188.437 92.83 1.08614 0.11
    3 -1 8 2 2 o 18.457 19.635 180.00 1.10059 0.00
    5 -2 4 2 1 o 40.483 42.679 180.00 1.09311 0.00
    1 3 8 2 1 o 89.229 93.387 0.00 1.09270 0.00
    0 5 3 1 1 o 119.236 111.096 138.09 1.07791 0.14
    2 -5 -3 2 1 o 60.544 61.960 180.00 1.09208 0.00
    3 2 8 2 2 o 13.714 14.058 180.00 1.09886 0.00
    2 5 -4 2 1 o 150.065 153.180 180.00 1.09201 0.00
    5 1 6 2 1 o 5.605 5.694 180.00 1.09189 0.00
    4 4 -3 2 1 o 0.334 0.336 180.00 1.09169 0.00
    4 -3 5 2 1 o 1.786 1.787 180.00 1.09150 0.00
    1 -2 -8 2 1 o 130.112 129.421 180.00 1.09133 0.00
    4 -4 1 2 1 o 71.656 71.171 0.00 1.09129 0.00
    1 2 -8 2 1 o 129.721 128.430 180.00 1.09119 0.00
    5 3 -2 2 1 o 3.877 3.779 180.00 1.09078 0.00
    1 6 -1 2 2 o 6.122 5.957 0.00 1.09753 0.00
    5 -1 -3 2 1 o 4.340 4.236 0.00 1.09061 0.00
    1 2 7 1 1 o 47.522 47.927 -167.95 1.08098 0.10
    4 4 4 1 1 o 174.635 176.636 169.07 1.08102 0.37
    4 5 1 2 1 o 0.087 0.074 180.00 1.08991 0.00
    1 0 9 2 1 o 103.675 100.111 180.00 1.08981 0.00
    0 2 7 1 2 o 84.499 85.256 -6.63 1.08705 0.05
    0 6 -1 2 2 o 103.632 101.146 0.00 1.09571 0.00
    1 4 5 1 2 o 220.796 222.711 -123.31 1.08658 0.23
    4 4 4 1 2 o 190.584 176.636 169.07 1.08102 0.20
    5 2 -3 2 2 o 43.156 42.362 0.00 1.09543 0.00
    1 4 7 2 2 o 52.084 51.354 180.00 1.09526 0.00
    2 -4 6 2 1 o 45.291 44.986 180.00 1.08818 0.00
    6 4 2 1 1 o 25.582 24.151 -114.86 1.07375 0.05
    1 6 2 2 2 o 3.188 3.176 180.00 1.09486 0.00
    7 1 5 1 1 o 174.383 165.728 101.93 1.07334 0.38
    8 2 3 1 1 o 129.885 124.012 -118.09 1.07855 0.27
    9 1 2 1 1 o 200.737 190.997 -142.78 1.07845 0.41
    4 -4 0 2 1 o 40.600 40.904 0.00 1.08656 0.00
    5 -2 4 2 2 o 42.531 42.679 180.00 1.09311 0.00
    5 0 6 2 1 o 40.964 41.057 180.00 1.08630 0.00
    1 5 3 1 1 o 42.476 41.720 -172.88 1.07199 0.09
    7 3 3 1 1 o 167.584 152.307 -34.74 1.07698 0.36
    2 6 1 2 1 o 93.632 92.869 180.00 1.08597 0.00
    1 3 8 2 2 o 94.218 93.387 0.00 1.09270 0.00
    0 5 3 1 2 o 112.260 111.096 138.09 1.07791 0.07
    2 -5 -3 2 2 o 64.087 61.960 180.00 1.09208 0.00
    2 5 -4 2 2 o 158.865 153.180 180.00 1.09201 0.00
    5 3 5 1 1 o 216.604 215.876 -13.88 1.07086 0.47
    3 5 2 1 1 o 127.667 126.437 -130.09 1.07096 0.29
    5 1 6 2 2 o 5.932 5.694 180.00 1.09189 0.00
    4 4 -3 2 2 o 0.351 0.336 180.00 1.09169 0.00
    4 5 2 2 1 o 109.404 104.045 0.00 1.08489 0.00
    2 4 7 2 1 o 27.002 25.446 0.00 1.08479 0.00
    4 -3 5 2 2 o 1.887 1.787 180.00 1.09150 0.00
    1 -2 -8 2 2 o 137.464 129.421 180.00 1.09133 0.00
    4 -4 1 2 2 o 75.637 71.171 0.00 1.09129 0.00
    1 2 -8 2 2 o 136.720 128.430 180.00 1.09119 0.00
    5 3 -2 2 2 o 4.084 3.779 180.00 1.09078 0.00
    5 -1 -3 2 2 o 4.513 4.236 0.00 1.09061 0.00
    2 6 0 2 1 o 2.544 2.309 180.00 1.08352 0.00
    0 5 -5 2 1 o 110.718 103.984 0.00 1.08339 0.00
    1 2 7 1 2 o 51.584 47.927 -167.95 1.08098 0.05
    4 5 1 2 2 o 0.095 0.074 180.00 1.08991 0.00
    1 0 9 2 2 o 105.543 100.111 180.00 1.08981 0.00
    0 6 2 2 1 o 188.358 179.098 0.00 1.08304 0.00
    1 1 9 2 1 o 79.704 76.867 180.00 1.08270 0.00
    8 1 4 1 1 o 498.658 487.798 39.19 1.06798 1.03
    4 -4 2 2 1 o 52.223 51.349 0.00 1.08230 0.00
    2 3 8 2 1 o 112.227 111.352 180.00 1.08213 0.00
    3 0 -7 2 1 o 219.441 220.225 180.00 1.08188 0.00
    3 -4 5 2 1 o 0.427 0.432 180.00 1.08180 0.00
    2 -4 6 2 2 o 44.054 44.986 180.00 1.08818 0.00
    6 4 2 1 2 o 24.798 24.151 -114.86 1.07375 0.02
    4 5 0 2 1 o 50.102 51.407 0.00 1.08126 0.00
    5 4 1 2 1 o 10.592 10.954 180.00 1.08107 0.00
    7 1 5 1 2 o 170.933 165.728 101.93 1.07334 0.18
    6 0 6 1 1 o 18.893 18.388 173.56 1.06657 0.02
    8 2 3 1 2 o 125.629 124.012 -118.09 1.07855 0.13
    4 5 0 1 1 o 24.055 23.439 -180.00 1.06666 0.02
    9 1 2 1 2 o 192.746 190.997 -142.78 1.07845 0.19
    5 -2 -2 2 1 o 105.879 109.154 180.00 1.08070 0.00
    8 3 0 1 1 o 668.932 662.999 180.00 1.07157 0.69
    4 -4 0 2 2 o 40.596 40.904 0.00 1.08656 0.00
    5 0 6 2 2 o 41.248 41.057 180.00 1.08630 0.00
    1 5 3 1 2 o 42.726 41.720 -172.88 1.07199 0.04
    2 6 1 2 2 o 94.905 92.869 180.00 1.08597 0.00
    7 3 3 1 2 o 153.119 152.307 -34.74 1.07698 0.16
    5 4 2 2 1 o 118.105 113.943 180.00 1.07898 0.00
    5 3 5 1 2 o 219.053 215.876 -13.88 1.07086 0.23
    3 5 2 1 2 o 128.751 126.437 -130.09 1.07096 0.14
    4 5 2 2 2 o 111.896 104.045 0.00 1.08489 0.00
    6 1 1 2 1 o 230.673 213.922 180.00 1.07812 0.00
    2 4 7 2 2 o 27.693 25.446 0.00 1.08479 0.00
    6 1 2 2 1 o 102.686 94.666 180.00 1.07800 0.00
    2 4 5 1 1 o 127.940 125.772 90.87 1.06871 0.28
    3 5 -3 2 1 o 100.724 90.569 0.00 1.07693 0.00
    2 6 0 2 2 o 2.725 2.309 180.00 1.08352 0.00
    0 5 -5 2 2 o 116.737 103.984 0.00 1.08339 0.00
    0 6 2 2 2 o 201.309 179.098 0.00 1.08304 0.00
    1 1 9 2 2 o 86.450 76.867 180.00 1.08270 0.00
    0 0 9 2 1 o 0.234 0.210 0.00 1.07590 0.00
    4 -4 2 2 2 o 57.633 51.349 0.00 1.08230 0.00
    8 1 4 1 2 o 498.154 487.798 39.19 1.06798 0.51
    2 0 -8 2 1 o 108.019 97.004 0.00 1.07545 0.00
    2 -5 4 2 1 o 5.600 4.858 180.00 1.07544 0.00
    2 3 8 2 2 o 123.910 111.352 180.00 1.08213 0.00
    3 0 -7 2 2 o 245.015 220.225 180.00 1.08188 0.00
    3 -4 5 2 2 o 0.512 0.432 180.00 1.08180 0.00
    2 6 2 2 1 o 119.926 108.319 180.00 1.07493 0.00
    3 1 -7 2 1 o 10.014 8.947 180.00 1.07486 0.00
    4 5 0 2 2 o 56.282 51.407 0.00 1.08126 0.00
    5 4 1 2 2 o 12.045 10.954 180.00 1.08107 0.00
    6 0 6 1 2 o 18.595 18.388 173.56 1.06657 0.01
    5 -2 -2 2 2 o 116.943 109.154 180.00 1.08070 0.00
    0 4 7 2 1 o 1.840 1.712 0.00 1.07400 0.00
    4 5 0 1 2 o 23.715 23.439 -180.00 1.06666 0.01
    5 2 6 1 1 o 241.807 239.863 -95.41 1.05964 0.50
    8 3 0 1 2 o 677.016 662.999 180.00 1.07157 0.35
    3 3 -6 2 1 o 89.976 86.084 0.00 1.07333 0.00
    5 3 5 2 1 o 139.690 135.200 0.00 1.07304 0.00
    0 6 -2 2 1 o 40.066 39.195 0.00 1.07270 0.00
    3 3 6 1 1 o 311.582 307.817 99.18 1.06384 0.65
    2 0 9 2 1 o 0.170 0.168 180.00 1.07236 0.00
    5 4 2 2 2 o 115.284 113.943 180.00 1.07898 0.00
    2 2 7 1 1 o 63.863 62.951 -139.55 1.06339 0.14
    0 3 8 2 1 o 21.883 21.854 180.00 1.07174 0.00
    4 5 1 1 1 o 476.297 479.895 -96.52 1.05773 0.96
    6 0 1 2 1 o 131.313 131.466 180.00 1.07150 0.00
    6 1 1 2 2 o 213.609 213.922 180.00 1.07812 0.00
    6 1 2 2 2 o 94.455 94.666 180.00 1.07800 0.00
    3 -5 1 2 1 o 9.579 9.601 180.00 1.07130 0.00
    8 3 1 1 1 o 277.030 272.234 -167.68 1.06252 0.56
    1 6 -2 2 1 o 158.118 158.551 0.00 1.07120 0.00
    6 0 2 2 1 o 66.500 66.692 180.00 1.07096 0.00
    2 4 5 1 2 o 128.409 125.772 90.87 1.06871 0.14
    3 -5 0 2 1 o 107.382 107.363 180.00 1.07041 0.00
    9 2 0 1 1 o 393.819 385.461 90.00 1.06154 0.38
    3 5 -3 2 2 o 90.691 90.569 0.00 1.07693 0.00
    5 4 0 2 1 o 7.187 7.135 180.00 1.06986 0.00
    3 -4 -4 2 1 o 161.439 160.427 180.00 1.06981 0.00
    0 0 9 2 2 o 0.213 0.210 0.00 1.07590 0.00
    2 1 9 2 1 o 0.659 0.645 0.00 1.06891 0.00
    2 0 -8 2 2 o 98.581 97.004 0.00 1.07545 0.00
    2 -5 4 2 2 o 4.965 4.858 180.00 1.07544 0.00
    1 5 -5 2 1 o 3.219 3.158 0.00 1.06879 0.00
    5 2 6 2 1 o 167.505 164.541 0.00 1.06870 0.00
    1 -6 0 2 1 o 25.197 24.730 180.00 1.06868 0.00
    4 -4 -1 2 1 o 0.766 0.752 0.00 1.06863 0.00
    2 5 3 1 1 o 729.406 728.248 -39.46 1.05482 1.49
    2 6 2 2 2 o 110.766 108.319 180.00 1.07493 0.00
    1 -1 9 2 1 o 14.321 13.997 180.00 1.06822 0.00
    3 1 -7 2 2 o 9.184 8.947 180.00 1.07486 0.00
    2 6 -1 2 1 o 4.867 4.713 180.00 1.06786 0.00
    0 4 7 2 2 o 1.770 1.712 0.00 1.07400 0.00
    1 -5 5 2 1 o 0.376 0.352 180.00 1.06718 0.00
    1 6 3 2 1 o 114.590 110.948 180.00 1.06707 0.00
    5 2 6 1 2 o 243.695 239.863 -95.41 1.05964 0.25
    4 5 3 2 1 o 98.594 95.251 0.00 1.06675 0.00
    3 3 -6 2 2 o 89.245 86.084 0.00 1.07333 0.00
    3 4 -5 2 1 o 66.589 64.284 0.00 1.06646 0.00
    5 3 5 2 2 o 139.974 135.200 0.00 1.07304 0.00
    0 6 -2 2 2 o 40.502 39.195 0.00 1.07270 0.00
    3 3 6 1 2 o 303.302 307.817 99.18 1.06384 0.31
    0 1 9 2 1 o 28.908 28.013 0.00 1.06575 0.00
    2 0 9 2 2 o 0.172 0.168 180.00 1.07236 0.00
    2 3 -7 2 1 o 21.618 21.036 180.00 1.06568 0.00
    2 2 7 1 2 o 62.181 62.951 -139.55 1.06339 0.07
    3 5 5 2 1 o 0.567 0.527 0.00 1.06546 0.00
    0 3 8 2 2 o 22.300 21.854 180.00 1.07174 0.00
    6 1 0 2 1 o 1.431 1.388 180.00 1.06512 0.00
    2 4 -6 2 1 o 1.942 1.893 180.00 1.06494 0.00
    6 0 1 2 2 o 133.659 131.466 180.00 1.07150 0.00
    4 5 1 1 2 o 491.360 479.895 -96.52 1.05773 0.49
    2 1 -8 2 1 o 42.903 42.206 0.00 1.06484 0.00
    6 1 3 2 1 o 1.926 1.877 180.00 1.06477 0.00
    3 -5 1 2 2 o 9.733 9.601 180.00 1.07130 0.00
    8 3 1 1 2 o 269.081 272.234 -167.68 1.06252 0.27
    1 6 -2 2 2 o 160.535 158.551 0.00 1.07120 0.00
    6 0 2 2 2 o 67.388 66.692 180.00 1.07096 0.00
    5 4 3 2 1 o 2.701 2.681 0.00 1.06383 0.00
    3 -5 0 2 2 o 108.264 107.363 180.00 1.07041 0.00
    9 2 0 1 2 o 383.865 385.461 90.00 1.06154 0.18
    5 4 0 2 2 o 7.239 7.135 180.00 1.06986 0.00
    6 1 6 1 1 o 34.274 33.420 41.08 1.04936 0.07
    3 -4 -4 2 2 o 162.350 160.427 180.00 1.06981 0.00
    1 -6 1 2 1 o 44.570 43.947 0.00 1.06286 0.00
    2 1 9 2 2 o 0.663 0.645 0.00 1.06891 0.00
    1 5 -5 2 2 o 3.235 3.158 0.00 1.06879 0.00
    5 2 6 2 2 o 168.192 164.541 0.00 1.06870 0.00
    1 -6 0 2 2 o 25.303 24.730 180.00 1.06868 0.00
    4 -4 -1 2 2 o 0.769 0.752 0.00 1.06863 0.00
    2 5 3 1 2 o 757.711 728.248 -39.46 1.05482 0.76
    1 -1 9 2 2 o 14.341 13.997 180.00 1.06822 0.00
    1 -6 -1 2 1 o 0.019 0.014 0.00 1.06160 0.00
    9 2 1 1 1 o 109.087 107.293 68.47 1.05274 0.22
    4 1 7 1 1 o 29.414 27.589 -74.43 1.04748 0.06
    2 6 -1 2 2 o 4.850 4.713 180.00 1.06786 0.00
    3 -1 -7 2 1 o 43.956 43.075 0.00 1.06082 0.00
    1 -5 5 2 2 o 0.365 0.352 180.00 1.06718 0.00
    4 -4 3 2 1 o 8.493 8.315 0.00 1.06058 0.00
    1 6 3 2 2 o 112.818 110.948 180.00 1.06707 0.00
    4 5 3 2 2 o 96.466 95.251 0.00 1.06675 0.00
    4 5 -1 2 1 o 30.069 29.798 0.00 1.05989 0.00
    3 4 -5 2 2 o 64.819 64.284 0.00 1.06646 0.00
    9 0 3 1 1 o 165.237 161.751 159.50 1.05104 0.16
    3 -5 2 2 1 o 6.654 6.665 0.00 1.05929 0.00
    0 1 9 2 2 o 27.897 28.013 0.00 1.06575 0.00
    6 0 0 2 1 o 18.510 18.594 180.00 1.05914 0.00
    2 3 -7 2 2 o 20.937 21.036 180.00 1.06568 0.00
    5 1 -4 2 1 o 67.252 67.685 0.00 1.05902 0.00
    3 5 5 2 2 o 0.514 0.527 0.00 1.06546 0.00
    5 -3 1 2 1 o 9.383 9.472 180.00 1.05872 0.00
    6 1 0 2 2 o 1.360 1.388 180.00 1.06512 0.00
    2 -1 -8 2 1 o 6.561 6.648 0.00 1.05838 0.00
    2 4 -6 2 2 o 1.851 1.893 180.00 1.06494 0.00
    0 1 -9 2 1 o 15.591 15.805 0.00 1.05833 0.00
    2 1 -8 2 2 o 41.519 42.206 0.00 1.06484 0.00
    6 1 3 2 2 o 1.825 1.877 180.00 1.06477 0.00
    5 0 -4 2 1 o 48.974 49.838 0.00 1.05797 0.00
    6 0 3 2 1 o 6.141 6.281 180.00 1.05758 0.00
    4 -2 -5 2 1 o 36.595 37.300 180.00 1.05752 0.00
    6 2 2 2 1 o 25.493 25.987 0.00 1.05726 0.00
    5 4 3 2 2 o 2.633 2.681 0.00 1.06383 0.00
    6 2 1 2 1 o 9.067 9.243 180.00 1.05697 0.00
    1 -5 -5 2 1 o 25.999 26.572 0.00 1.05672 0.00
    3 -5 -1 2 1 o 112.242 114.490 180.00 1.05671 0.00
    6 1 6 1 2 o 44.027 33.420 41.08 1.04936 0.04
    1 -6 1 2 2 o 43.184 43.947 0.00 1.06286 0.00
    1 5 6 2 1 o 92.555 93.508 180.00 1.05535 0.00
    4 3 7 2 1 o 3.993 4.021 180.00 1.05511 0.00
    1 -6 -1 2 2 o 0.013 0.014 0.00 1.06160 0.00
    9 2 1 1 2 o 121.022 107.293 68.47 1.05274 0.12
    4 1 7 1 2 o 34.580 27.589 -74.43 1.04748 0.03
    3 -1 -7 2 2 o 43.332 43.075 0.00 1.06082 0.00
    4 -4 3 2 2 o 8.399 8.315 0.00 1.06058 0.00
    5 -3 2 2 1 o 70.091 69.403 0.00 1.05393 0.00
    4 5 -1 2 2 o 30.231 29.798 0.00 1.05989 0.00
    5 -1 6 2 1 o 9.339 9.218 0.00 1.05320 0.00
    0 6 3 2 1 o 0.300 0.288 180.00 1.05308 0.00
    9 0 3 1 2 o 203.423 161.751 159.50 1.05104 0.10
    3 -5 2 2 2 o 6.773 6.665 0.00 1.05929 0.00
    6 0 0 2 2 o 18.932 18.594 180.00 1.05914 0.00
    5 1 -4 2 2 o 68.888 67.685 0.00 1.05902 0.00
    1 -3 8 2 1 o 101.847 100.009 0.00 1.05219 0.00
    5 -3 1 2 2 o 9.625 9.472 180.00 1.05872 0.00
    0 3 -8 2 1 o 6.234 6.128 180.00 1.05198 0.00
    2 -1 -8 2 2 o 6.761 6.648 0.00 1.05838 0.00
    0 1 -9 2 2 o 16.078 15.805 0.00 1.05833 0.00
    2 6 3 2 1 o 33.040 32.380 180.00 1.05160 0.00
    5 0 -4 2 2 o 50.783 49.838 0.00 1.05797 0.00
    3 -3 7 2 1 o 163.707 160.588 180.00 1.05141 0.00
    4 0 -6 2 1 o 73.575 72.186 0.00 1.05140 0.00
    6 0 3 2 2 o 6.417 6.281 180.00 1.05758 0.00
    4 -2 -5 2 2 o 37.972 37.300 180.00 1.05752 0.00
    5 -3 0 2 1 o 11.965 11.764 180.00 1.05098 0.00
    0 4 -7 2 1 o 3.655 3.567 0.00 1.05090 0.00
    6 2 2 2 2 o 26.417 25.987 0.00 1.05726 0.00
    6 2 1 2 2 o 9.379 9.243 180.00 1.05697 0.00
    1 -5 -5 2 2 o 26.967 26.572 0.00 1.05672 0.00
    3 -5 -1 2 2 o 116.027 114.490 180.00 1.05671 0.00
    7 4 0 1 1 o 470.762 401.376 90.00 1.03611 0.46
    3 2 7 1 1 o 245.783 208.520 -84.48 1.03587 0.49
    4 1 8 2 1 o 203.541 201.601 0.00 1.04930 0.00
    5 -2 5 2 1 o 1.091 1.079 0.00 1.04925 0.00
    3 4 5 1 1 o 214.776 171.672 172.35 1.04079 0.42
    1 5 6 2 2 o 94.736 93.508 180.00 1.05535 0.00
    2 -1 9 2 1 o 84.241 82.889 0.00 1.04862 0.00
    4 3 7 2 2 o 4.092 4.021 180.00 1.05511 0.00
    1 2 9 2 1 o 34.899 34.277 0.00 1.04852 0.00
    4 1 -6 2 1 o 22.441 22.027 180.00 1.04848 0.00
    9 1 3 1 1 o 6.987 5.706 118.83 1.03456 0.01
    4 -3 -4 2 1 o 26.110 24.822 0.00 1.04742 0.00
    5 -3 2 2 2 o 73.461 69.403 0.00 1.05393 0.00
    5 -1 6 2 2 o 10.076 9.218 0.00 1.05320 0.00
    4 0 8 2 1 o 0.008 0.006 0.00 1.04666 0.00
    0 6 3 2 2 o 0.376 0.288 180.00 1.05308 0.00
    5 4 -1 2 1 o 36.462 32.668 180.00 1.04656 0.00
    2 5 6 2 1 o 9.430 8.249 0.00 1.04612 0.00
    1 -3 8 2 2 o 118.630 100.009 0.00 1.05219 0.00
    0 3 -8 2 2 o 7.287 6.128 180.00 1.05198 0.00
    4 5 2 1 1 o 162.650 137.464 110.97 1.03224 0.31
    6 2 3 2 1 o 149.249 121.829 180.00 1.04516 0.00
    3 4 7 2 1 o 0.003 0.002 180.00 1.04513 0.00
    2 6 3 2 2 o 40.539 32.380 180.00 1.05160 0.00
    4 4 6 2 1 o 41.206 32.898 180.00 1.04509 0.00
    3 -2 8 2 1 o 133.413 107.419 180.00 1.04508 0.00
    8 3 2 1 1 o 41.895 35.384 -94.13 1.03669 0.09
    1 -4 7 2 1 o 12.391 9.939 0.00 1.04499 0.00
    3 -3 7 2 2 o 201.974 160.588 180.00 1.05141 0.00
    4 0 -6 2 2 o 90.695 72.186 0.00 1.05140 0.00
    4 3 -5 2 1 o 35.034 27.637 180.00 1.04485 0.00
    1 -6 2 2 1 o 77.054 60.304 180.00 1.04476 0.00
    5 -3 0 2 2 o 14.978 11.764 180.00 1.05098 0.00
    0 4 -7 2 2 o 5.023 3.567 0.00 1.05090 0.00
    6 2 0 2 1 o 0.110 0.041 0.00 1.04431 0.00
    2 -3 -7 2 1 o 5.862 4.302 0.00 1.04425 0.00
    4 -2 7 2 1 o 75.384 56.203 180.00 1.04386 0.00
    5 4 4 1 1 o 218.604 189.485 -172.05 1.03066 0.44
    6 4 3 1 1 o 271.039 238.730 177.41 1.03042 0.51
    7 4 0 1 2 o 450.133 401.376 90.00 1.03611 0.22
    4 1 8 2 2 o 272.140 201.601 0.00 1.04930 0.00
    5 -2 5 2 2 o 1.531 1.079 0.00 1.04925 0.00
    3 2 7 1 2 o 233.181 208.520 -84.48 1.03587 0.23
    3 4 5 1 2 o 207.073 171.672 172.35 1.04079 0.20
    3 3 8 2 1 o 192.516 142.758 180.00 1.04260 0.00
    2 -5 -4 2 1 o 9.764 7.506 0.00 1.04253 0.00
    1 -6 -2 2 1 o 0.051 0.001 0.00 1.04236 0.00
    2 -1 9 2 2 o 110.449 82.889 0.00 1.04862 0.00
    1 2 9 2 2 o 45.310 34.277 0.00 1.04852 0.00
    4 1 -6 2 2 o 29.023 22.027 180.00 1.04848 0.00
    5 3 -3 2 1 o 105.527 81.964 180.00 1.04155 0.00
    9 1 3 1 2 o 6.291 5.706 118.83 1.03456 0.01
    3 2 -7 2 1 o 21.961 17.164 0.00 1.04133 0.00
    7 4 1 1 1 o 87.490 80.046 -131.76 1.02792 0.17
    3 5 3 1 1 o 166.879 153.238 75.53 1.02795 0.32
    4 -3 -4 2 2 o 30.539 24.822 0.00 1.04742 0.00
    2 6 -2 2 1 o 269.183 218.230 180.00 1.04063 0.00
    6 1 -1 2 1 o 37.946 30.682 180.00 1.04035 0.00
    4 0 8 2 2 o 0.010 0.006 0.00 1.04666 0.00
    5 4 -1 2 2 o 40.295 32.668 180.00 1.04656 0.00
    6 1 4 2 1 o 88.251 71.951 180.00 1.03981 0.00
    2 5 6 2 2 o 10.038 8.249 0.00 1.04612 0.00
    4 -4 -2 2 1 o 4.502 3.708 180.00 1.03938 0.00
    2 2 9 2 1 o 102.577 84.107 180.00 1.03902 0.00
    4 3 6 1 1 o 77.593 73.844 -9.05 1.02585 0.15
    0 6 -3 2 1 o 5.228 4.233 0.00 1.03891 0.00
    4 5 2 1 2 o 144.939 137.464 110.97 1.03224 0.14
    6 2 3 2 2 o 146.846 121.829 180.00 1.04516 0.00
    3 4 7 2 2 o 0.003 0.002 180.00 1.04513 0.00
    4 4 6 2 2 o 40.206 32.898 180.00 1.04509 0.00
    3 -2 8 2 2 o 130.195 107.419 180.00 1.04508 0.00
    6 -1 1 2 1 o 12.247 10.155 0.00 1.03857 0.00
    1 -4 7 2 2 o 11.998 9.939 0.00 1.04499 0.00
    8 3 2 1 2 o 40.649 35.384 -94.13 1.03669 0.04
    4 3 -5 2 2 o 33.415 27.637 180.00 1.04485 0.00
    1 -6 2 2 2 o 72.848 60.304 180.00 1.04476 0.00
    6 2 0 2 2 o 0.083 0.041 0.00 1.04431 0.00
    2 -3 -7 2 2 o 5.220 4.302 0.00 1.04425 0.00
    6 -1 2 2 1 o 2.338 1.923 0.00 1.03769 0.00
    4 -2 7 2 2 o 65.900 56.203 180.00 1.04386 0.00
    4 5 4 2 1 o 5.101 4.409 180.00 1.03737 0.00
    5 4 4 1 2 o 195.463 189.485 -172.05 1.03066 0.19
    0 0 8 1 1 o 1242.148 1195.562 155.96 1.02411 0.59
    5 4 4 2 1 o 2.649 2.225 180.00 1.03719 0.00
    5 -3 3 2 1 o 206.886 177.964 0.00 1.03710 0.00
    6 4 3 1 2 o 246.325 238.730 177.41 1.03042 0.23
    7 2 5 1 1 o 225.851 216.101 136.63 1.02318 0.44
    3 3 8 2 2 o 166.132 142.758 180.00 1.04260 0.00
    0 5 6 2 1 o 0.638 0.553 180.00 1.03614 0.00
    2 -5 -4 2 2 o 8.586 7.506 0.00 1.04253 0.00
    1 -6 -2 2 2 o 0.026 0.001 0.00 1.04236 0.00
    9 2 2 1 1 o 121.751 112.402 36.14 1.02760 0.23
    3 -5 3 2 1 o 47.994 40.877 0.00 1.03562 0.00
    6 0 -1 2 1 o 14.359 11.787 180.00 1.03516 0.00
    5 3 -3 2 2 o 97.897 81.964 180.00 1.04155 0.00
    3 2 -7 2 2 o 20.700 17.164 0.00 1.04133 0.00
    3 6 1 2 1 o 62.476 51.926 180.00 1.03480 0.00
    5 -2 -3 2 1 o 238.273 197.268 180.00 1.03467 0.00
    1 6 -3 2 1 o 62.719 51.612 0.00 1.03466 0.00
    7 4 1 1 2 o 86.254 80.046 -131.76 1.02792 0.08
    3 5 3 1 2 o 164.348 153.238 75.53 1.02795 0.15
    2 6 -2 2 2 o 264.968 218.230 180.00 1.04063 0.00
    5 2 -4 2 1 o 11.632 9.469 0.00 1.03400 0.00
    1 0 -9 2 1 o 388.856 318.947 0.00 1.03400 0.01
    6 1 -1 2 2 o 37.678 30.682 180.00 1.04035 0.00
    2 -4 -6 2 1 o 76.259 62.196 0.00 1.03366 0.00
    6 1 4 2 2 o 88.162 71.951 180.00 1.03981 0.00
    10 0 0 1 1 o 900.820 881.991 0.00 1.02488 0.42
    4 -4 -2 2 2 o 4.485 3.708 180.00 1.03938 0.00
    4 4 -4 2 1 o 50.049 41.614 180.00 1.03294 0.00
    6 0 4 2 1 o 3.090 2.474 180.00 1.03273 0.00
    2 2 9 2 2 o 101.759 84.107 180.00 1.03902 0.00
    4 -3 6 2 1 o 0.009 0.003 0.00 1.03252 0.00
    0 6 -3 2 2 o 5.177 4.233 0.00 1.03891 0.00
    4 3 6 1 2 o 79.185 73.844 -9.05 1.02585 0.07
    6 -1 1 2 2 o 12.109 10.155 0.00 1.03857 0.00
    3 -5 -2 2 1 o 0.657 0.555 0.00 1.03161 0.00
    8 2 4 1 1 o 55.413 52.595 116.77 1.01854 0.11
    5 -3 -1 2 1 o 0.112 0.066 0.00 1.03149 0.00
    6 -1 2 2 2 o 2.302 1.923 0.00 1.03769 0.00
    5 -1 -4 2 1 o 102.893 88.977 180.00 1.03107 0.00
    5 5 0 1 1 o 339.162 322.441 -90.00 1.01818 0.33
    4 5 4 2 2 o 5.030 4.409 180.00 1.03737 0.00
    0 5 4 1 1 o 205.614 197.574 99.48 1.01799 0.18
    5 4 4 2 2 o 2.597 2.225 180.00 1.03719 0.00
    0 0 8 1 2 o 1252.568 1195.562 155.96 1.02411 0.30
    5 -3 3 2 2 o 203.095 177.964 0.00 1.03710 0.00
    3 -3 -6 2 1 o 14.427 12.760 180.00 1.03068 0.00
    0 2 9 2 1 o 160.331 143.048 0.00 1.03010 0.00
    7 3 4 1 1 o 73.276 70.369 23.66 1.01721 0.14
    3 6 0 2 1 o 38.409 34.455 180.00 1.02984 0.00
    7 2 5 1 2 o 226.687 216.101 136.63 1.02318 0.22
    0 5 6 2 2 o 0.611 0.553 180.00 1.03614 0.00
    1 6 4 2 1 o 30.143 27.333 180.00 1.02946 0.00
    9 2 2 1 2 o 121.364 112.402 36.14 1.02760 0.11
    5 0 7 1 1 o 1110.140 1043.783 81.46 1.01639 1.04
    3 -5 3 2 2 o 44.873 40.877 0.00 1.03562 0.00
    2 2 -8 2 1 o 87.416 79.768 0.00 1.02884 0.00
    1 4 -7 2 1 o 14.006 12.843 180.00 1.02883 0.00
    6 0 -1 2 2 o 13.021 11.787 180.00 1.03516 0.00
    4 -1 -6 2 1 o 0.117 0.060 180.00 1.02868 0.00
    3 6 1 2 2 o 56.484 51.926 180.00 1.03480 0.00
    4 -4 4 2 1 o 2.232 2.065 180.00 1.02831 0.00
    5 -2 -3 2 2 o 214.368 197.268 180.00 1.03467 0.00
    1 6 -3 2 2 o 56.236 51.612 0.00 1.03466 0.00
    3 6 2 2 1 o 18.224 16.862 0.00 1.02805 0.00
    4 5 -2 2 1 o 73.082 67.205 0.00 1.02795 0.00
    3 0 9 2 1 o 120.280 111.067 0.00 1.02775 0.00
    6 -1 0 2 1 o 13.541 12.571 0.00 1.02767 0.00
    3 1 9 2 1 o 25.306 23.329 0.00 1.02765 0.00
    5 2 -4 2 2 o 10.254 9.469 0.00 1.03400 0.00
    1 0 -9 2 2 o 344.307 318.947 0.00 1.03400 0.00
    2 -4 -6 2 2 o 66.968 62.196 0.00 1.03366 0.00
    2 5 -5 2 1 o 83.031 77.724 180.00 1.02685 0.00
    10 0 0 1 2 o 916.282 881.991 0.00 1.02488 0.21
    4 4 -4 2 2 o 43.975 41.614 180.00 1.03294 0.00
    4 2 8 2 1 o 22.158 20.872 0.00 1.02646 0.00
    6 0 4 2 2 o 2.633 2.474 180.00 1.03273 0.00
    4 -3 6 2 2 o 0.004 0.003 0.00 1.03252 0.00
    1 -4 -7 2 1 o 12.124 11.622 180.00 1.02608 0.00
    1 5 4 1 1 o 22.140 19.488 -74.94 1.01301 0.04
    5 1 7 2 1 o 68.481 66.401 180.00 1.02554 0.00
    3 -5 -2 2 2 o 0.569 0.555 0.00 1.03161 0.00
    6 -1 3 2 1 o 21.424 20.959 0.00 1.02513 0.00
    5 -3 -1 2 2 o 0.072 0.066 0.00 1.03149 0.00
    8 2 4 1 2 o 61.083 52.595 116.77 1.01854 0.06
    5 -1 -4 2 2 o 90.430 88.977 180.00 1.03107 0.00
    2 -3 8 2 1 o 3.114 3.057 180.00 1.02468 0.00
    6 3 5 1 1 o 9.475 8.290 8.16 1.01183 0.02
    5 5 0 1 2 o 372.692 322.441 -90.00 1.01818 0.18
    0 5 4 1 2 o 226.003 197.574 99.48 1.01799 0.10
    3 -3 -6 2 2 o 12.950 12.760 180.00 1.03068 0.00
    1 -3 -8 2 1 o 35.080 34.486 180.00 1.02425 0.00
    1 3 -8 2 1 o 41.563 40.782 180.00 1.02408 0.00
    2 -5 5 2 1 o 60.321 59.168 180.00 1.02400 0.00
    0 2 9 2 2 o 146.413 143.048 0.00 1.03010 0.00
    7 3 4 1 2 o 82.130 70.369 23.66 1.01721 0.08
    3 6 0 2 2 o 35.483 34.455 180.00 1.02984 0.00
    1 6 4 2 2 o 28.390 27.333 180.00 1.02946 0.00
    5 5 1 1 1 o 51.219 43.551 53.28 1.01041 0.10
    5 0 7 1 2 o 1228.458 1043.783 81.46 1.01639 0.56
    3 5 -4 2 1 o 88.494 84.610 180.00 1.02281 0.00
    1 -2 9 2 1 o 47.305 44.898 0.00 1.02266 0.00
    2 2 -8 2 2 o 84.397 79.768 0.00 1.02884 0.00
    1 4 -7 2 2 o 13.554 12.843 180.00 1.02883 0.00
    4 -1 -6 2 2 o 0.098 0.060 180.00 1.02868 0.00
    1 -1 -9 2 1 o 1.756 1.659 180.00 1.02205 0.00
    4 -4 4 2 2 o 2.201 2.065 180.00 1.02831 0.00
    6 2 4 2 1 o 0.791 0.730 180.00 1.02189 0.00
    5 3 6 2 1 o 6.411 5.867 0.00 1.02178 0.00
    3 6 2 2 2 o 18.108 16.862 0.00 1.02805 0.00
    4 5 -2 2 2 o 72.810 67.205 0.00 1.02795 0.00
    0 1 8 1 1 o 124.611 101.752 102.92 1.00885 0.12
    3 0 9 2 2 o 120.522 111.067 0.00 1.02775 0.00
    6 -1 0 2 2 o 13.592 12.571 0.00 1.02767 0.00
    3 1 9 2 2 o 25.428 23.329 0.00 1.02765 0.00
    1 1 -9 2 1 o 44.598 41.124 0.00 1.02126 0.00
    3 -4 6 2 1 o 82.484 76.154 0.00 1.02115 0.00
    6 2 -1 2 1 o 145.855 133.885 0.00 1.02057 0.00
    5 0 7 2 1 o 47.470 43.400 180.00 1.02054 0.00
    4 2 -6 2 1 o 41.755 38.191 180.00 1.02053 0.00
    2 5 -5 2 2 o 84.832 77.724 180.00 1.02685 0.00
    4 2 8 2 2 o 22.781 20.872 0.00 1.02646 0.00
    1 -4 -7 2 2 o 12.440 11.622 180.00 1.02608 0.00
    1 5 4 1 2 o 23.305 19.488 -74.94 1.01301 0.02
    5 1 7 2 2 o 70.282 66.401 180.00 1.02554 0.00
    4 -1 8 2 1 o 33.892 32.053 180.00 1.01911 0.00
    6 -1 3 2 2 o 21.898 20.959 0.00 1.02513 0.00
    2 -3 8 2 2 o 3.168 3.057 180.00 1.02468 0.00
    2 6 4 2 1 o 43.780 42.444 180.00 1.01828 0.00
    6 3 5 1 2 o 9.327 8.290 8.16 1.01183 0.01
    1 -3 -8 2 2 o 35.377 34.486 180.00 1.02425 0.00
    1 3 -8 2 2 o 41.804 40.782 180.00 1.02408 0.00
    2 -5 5 2 2 o 60.584 59.168 180.00 1.02400 0.00
    4 4 5 1 1 o 256.386 232.209 -80.41 1.00514 0.46
    10 1 0 1 1 o 586.271 490.550 0.00 1.00958 0.53
    2 -2 -8 2 1 o 0.840 0.808 180.00 1.01729 0.00
    7 4 2 1 1 o 35.873 32.657 162.03 1.00447 0.07
    2 0 8 1 1 o 699.041 639.207 -21.61 1.00425 0.64
    0 2 -9 2 1 o 3.150 3.015 180.00 1.01683 0.00
    1 1 8 1 1 o 166.961 153.788 140.29 1.00400 0.29
    5 5 1 1 2 o 47.665 43.551 53.28 1.01041 0.04
    3 5 -4 2 2 o 88.611 84.610 180.00 1.02281 0.00
    1 -2 9 2 2 o 47.452 44.898 0.00 1.02266 0.00
    3 -2 -7 2 1 o 113.052 106.523 0.00 1.01622 0.00
    1 -6 3 2 1 o 219.363 206.534 180.00 1.01618 0.00
    1 -1 -9 2 2 o 1.776 1.659 180.00 1.02205 0.00
    6 2 4 2 2 o 0.806 0.730 180.00 1.02189 0.00
    5 3 6 2 2 o 6.556 5.867 0.00 1.02178 0.00
    0 1 8 1 2 o 112.192 101.752 102.92 1.00885 0.05
    1 1 -9 2 2 o 45.908 41.124 0.00 1.02126 0.00
    3 -4 6 2 2 o 85.018 76.154 0.00 1.02115 0.00
    6 2 6 1 1 o 71.120 64.911 -1.64 1.00235 0.13
    6 2 -1 2 2 o 152.409 133.885 0.00 1.02057 0.00
    5 0 7 2 2 o 49.733 43.400 180.00 1.02054 0.00
    4 2 -6 2 2 o 43.748 38.191 180.00 1.02053 0.00
    0 6 4 2 1 o 23.134 20.055 0.00 1.01416 0.00
    5 1 7 1 1 o 428.560 386.118 65.65 1.00146 0.79
    0 5 -6 2 1 o 75.044 65.447 0.00 1.01391 0.00
    3 6 -1 2 1 o 7.492 6.601 0.00 1.01366 0.00
    5 4 -2 2 1 o 23.727 20.418 180.00 1.01342 0.00
    6 3 2 2 1 o 117.847 102.372 0.00 1.01317 0.00
    4 2 7 1 1 o 71.306 64.651 -165.27 1.00071 0.12
    1 -6 -3 2 1 o 108.217 94.410 180.00 1.01286 0.00
    4 -1 8 2 2 o 37.030 32.053 180.00 1.01911 0.00
    6 3 1 2 1 o 52.756 45.734 0.00 1.01256 0.00
    2 -4 7 2 1 o 72.733 63.035 180.00 1.01246 0.00
    0 3 7 1 1 o 148.076 136.925 -15.45 1.00424 0.14
    2 6 4 2 2 o 49.176 42.444 180.00 1.01828 0.00
    4 4 5 1 2 o 252.353 232.209 -80.41 1.00514 0.22
    10 1 0 1 2 o 527.384 490.550 0.00 1.00958 0.24
    2 -2 -8 2 2 o 1.002 0.808 180.00 1.01729 0.00
    2 5 4 1 1 o 16.521 15.113 63.64 0.99848 0.03
    3 5 6 2 1 o 91.332 77.936 0.00 1.01056 0.00
    7 4 2 1 2 o 35.851 32.657 162.03 1.00447 0.03
    0 2 -9 2 2 o 3.629 3.015 180.00 1.01683 0.00
    2 0 8 1 2 o 699.862 639.207 -21.61 1.00425 0.32
    3 6 3 2 1 o 0.006 0.006 0.00 1.01025 0.00
    1 1 8 1 2 o 167.785 153.788 140.29 1.00400 0.15
    3 -2 -7 2 2 o 126.408 106.523 0.00 1.01622 0.00
    1 -6 3 2 2 o 244.752 206.534 180.00 1.01618 0.00
    5 -3 4 2 1 o 55.024 46.078 0.00 1.00988 0.00
    8 3 3 1 1 o 6.532 5.973 172.54 0.99753 0.01
    10 1 1 1 1 o 119.725 109.083 25.36 1.00200 0.21
    3 -4 -5 2 1 o 71.355 57.828 180.00 1.00885 0.00
    2 -6 0 2 1 o 0.966 0.780 0.00 1.00882 0.00
    6 2 6 1 2 o 72.132 64.911 -1.64 1.00235 0.06
    0 6 4 2 2 o 25.800 20.055 0.00 1.01416 0.00
    0 5 -6 2 2 o 82.868 65.447 0.00 1.01391 0.00
    5 1 7 1 2 o 441.819 386.118 65.65 1.00146 0.40
    3 6 -1 2 2 o 8.157 6.601 0.00 1.01366 0.00
    1 4 8 2 1 o 62.423 50.129 180.00 1.00725 0.00
    5 4 -2 2 2 o 25.924 20.418 180.00 1.01342 0.00
    1 3 7 1 1 o 48.928 44.840 -34.88 0.99945 0.08
    0 4 6 1 1 o 45.244 41.378 90.34 0.99933 0.04
    8 1 5 1 1 o 259.555 222.999 -4.12 0.99463 0.44
    6 3 2 2 2 o 126.371 102.372 0.00 1.01317 0.00
    4 2 7 1 2 o 75.401 64.651 -165.27 1.00071 0.06
    5 2 7 2 1 o 16.447 13.431 0.00 1.00661 0.00
    1 -6 -3 2 2 o 113.520 94.410 180.00 1.01286 0.00
    2 -6 1 2 1 o 0.152 0.080 180.00 1.00656 0.00
    6 3 1 2 2 o 54.110 45.734 0.00 1.01256 0.00
    2 -4 7 2 2 o 74.026 63.035 180.00 1.01246 0.00
    6 1 -2 2 1 o 43.992 37.639 180.00 1.00619 0.00
    6 -1 -1 2 1 o 35.410 30.706 180.00 1.00607 0.00
    0 3 7 1 2 o 148.916 136.925 -15.45 1.00424 0.07
    4 5 3 1 1 o 38.038 30.077 161.58 0.99356 0.07
    6 1 5 2 1 o 179.276 161.510 180.00 1.00551 0.00
    2 6 -3 2 1 o 4.096 3.872 0.00 1.00440 0.00
    2 5 4 1 2 o 21.413 15.113 63.64 0.99848 0.02
    3 5 6 2 2 o 83.015 77.936 0.00 1.01056 0.00
    3 -1 9 2 1 o 0.375 0.351 0.00 1.00402 0.00
    3 6 3 2 2 o 0.006 0.006 0.00 1.01025 0.00
    3 2 9 2 1 o 109.740 103.069 180.00 1.00375 0.00
    5 -3 4 2 2 o 49.318 46.078 0.00 1.00988 0.00
    8 3 3 1 2 o 8.865 5.973 172.54 0.99753 0.01
    10 1 1 1 2 o 120.541 109.083 25.36 1.00200 0.10
    1 -5 6 2 1 o 17.140 15.865 180.00 1.00320 0.00
    6 3 3 2 1 o 105.618 97.455 0.00 1.00286 0.00
    2 -2 9 2 1 o 9.246 8.581 180.00 1.00267 0.00
    3 -4 -5 2 2 o 62.963 57.828 180.00 1.00885 0.00
    2 -6 0 2 2 o 0.851 0.780 0.00 1.00882 0.00
    3 -5 4 2 1 o 4.989 4.555 0.00 1.00254 0.00
    1 4 6 1 1 o 60.696 52.603 -53.90 0.99461 0.11
    5 -3 -2 2 1 o 8.004 7.267 0.00 1.00214 0.00
    6 -1 4 2 1 o 71.217 64.809 0.00 1.00211 0.00
    2 1 8 1 1 o 83.243 58.927 8.61 0.98985 0.15
    10 0 2 1 1 o 433.823 362.997 118.98 0.99423 0.38
    6 0 -2 2 1 o 29.618 26.642 180.00 1.00184 0.00
    2 4 8 2 1 o 17.784 15.889 0.00 1.00168 0.00
    5 4 5 2 1 o 39.671 35.907 180.00 1.00156 0.00
    9 2 3 1 1 o 37.912 27.572 164.78 0.98942 0.07
    4 -4 -3 2 1 o 0.977 0.893 0.00 1.00151 0.00
    6 3 0 2 1 o 27.808 24.820 0.00 1.00107 0.00
    1 4 8 2 2 o 55.546 50.129 180.00 1.00725 0.00
    1 3 7 1 2 o 57.696 44.840 -34.88 0.99945 0.05
    0 4 6 1 2 o 55.121 41.378 90.34 0.99933 0.02
    8 1 5 1 2 o 285.440 222.999 -4.12 0.99463 0.24
    5 2 7 2 2 o 14.985 13.431 0.00 1.00661 0.00
    2 -6 1 2 2 o 0.118 0.080 180.00 1.00656 0.00
    2 -6 -1 2 1 o 10.658 9.555 180.00 1.00025 0.00
    5 5 2 1 1 o 684.956 535.786 34.46 0.98812 1.21
    6 1 -2 2 2 o 41.387 37.639 180.00 1.00619 0.00
    6 -1 -1 2 2 o 33.602 30.706 180.00 1.00607 0.00
    4 5 5 2 1 o 9.715 8.947 0.00 0.99948 0.00
    5 -2 6 2 1 o 76.204 69.989 0.00 0.99945 0.00
    4 5 3 1 2 o 37.805 30.077 161.58 0.99356 0.03
    1 5 -6 2 1 o 24.352 22.390 0.00 0.99932 0.00
    6 1 5 2 2 o 175.274 161.510 180.00 1.00551 0.00
    6 0 5 2 1 o 38.696 35.994 180.00 0.99876 0.00
    2 6 -3 2 2 o 4.128 3.872 0.00 1.00440 0.00
    3 -1 9 2 2 o 0.379 0.351 0.00 1.00402 0.00
    3 2 9 2 2 o 111.122 103.069 180.00 1.00375 0.00
    3 -5 -3 2 1 o 33.751 31.167 180.00 0.99746 0.00
    0 6 -4 2 1 o 8.408 7.791 0.00 0.99736 0.00
    1 -5 6 2 2 o 17.344 15.865 180.00 1.00320 0.00
    6 3 3 2 2 o 106.510 97.455 0.00 1.00286 0.00
    2 -2 9 2 2 o 9.299 8.581 180.00 1.00267 0.00
    7 1 6 1 1 o 35.118 28.926 -118.69 0.98442 0.06
    3 -5 4 2 2 o 5.015 4.555 0.00 1.00254 0.00
    5 -3 -2 2 2 o 8.016 7.267 0.00 1.00214 0.00
    1 4 6 1 2 o 67.240 52.603 -53.90 0.99461 0.06
    6 -1 4 2 2 o 71.316 64.809 0.00 1.00211 0.00
    2 1 8 1 2 o 71.499 58.927 8.61 0.98985 0.07
    6 0 -2 2 2 o 29.657 26.642 180.00 1.00184 0.00
    10 0 2 1 2 o 460.841 362.997 118.98 0.99423 0.20
    2 4 8 2 2 o 17.838 15.889 0.00 1.00168 0.00
    5 4 5 2 2 o 39.846 35.907 180.00 1.00156 0.00
    4 -4 -3 2 2 o 0.982 0.893 0.00 1.00151 0.00
    9 2 3 1 2 o 32.693 27.572 164.78 0.98942 0.03
    6 3 0 2 2 o 28.469 24.820 0.00 1.00107 0.00
    5 3 6 1 1 o 14.160 12.592 90.23 0.98251 0.02
    0 6 0 1 1 o 93.013 84.336 0.00 0.97763 0.04
    1 3 9 2 1 o 0.168 0.029 0.00 0.99426 0.00
    2 -6 -1 2 2 o 11.798 9.555 180.00 1.00025 0.00
    5 5 2 1 2 o 599.595 535.786 34.46 0.98812 0.52
    2 -6 2 2 1 o 33.134 26.254 180.00 0.99368 0.00
    4 5 5 2 2 o 11.743 8.947 0.00 0.99948 0.00
    5 -2 6 2 2 o 92.965 69.989 0.00 0.99945 0.00
    9 1 4 1 1 o 222.122 205.495 151.05 0.98125 0.37
    1 5 -6 2 2 o 30.353 22.390 0.00 0.99932 0.00
    2 3 7 1 1 o 194.726 153.728 166.28 0.98549 0.34
    5 1 -5 2 1 o 44.707 32.025 0.00 0.99295 0.00
    1 -5 -6 2 1 o 20.894 14.507 0.00 0.99279 0.00
    3 4 -6 2 1 o 25.004 17.473 0.00 0.99264 0.00
    5 -1 7 2 1 o 1.476 0.975 180.00 0.99261 0.00
    6 0 5 2 2 o 51.003 35.994 180.00 0.99876 0.00
    5 0 -5 2 1 o 0.865 0.485 0.00 0.99242 0.00
    9 3 0 1 1 o 176.637 146.080 -90.00 0.98403 0.15
    3 -5 -3 2 2 o 47.441 31.167 180.00 0.99746 0.00
    0 6 -4 2 2 o 11.606 7.791 0.00 0.99736 0.00
    1 6 -4 2 1 o 2.683 1.411 0.00 0.99107 0.00
    7 1 6 1 2 o 31.265 28.926 -118.69 0.98442 0.03
    1 6 0 1 1 o 52.386 42.774 -90.00 0.97321 0.05
    6 2 5 2 1 o 91.723 68.054 0.00 0.98961 0.00
    6 4 4 1 1 o 105.082 96.291 -136.65 0.97771 0.18
    2 3 9 2 1 o 6.512 5.073 0.00 0.98877 0.00
    2 -5 -5 2 1 o 29.153 23.057 0.00 0.98870 0.00
    4 -4 5 2 1 o 201.628 160.349 0.00 0.98836 0.00
    4 5 -3 2 1 o 146.364 116.507 0.00 0.98827 0.00
    5 3 6 1 2 o 14.018 12.592 90.23 0.98251 0.01
    2 4 6 1 1 o 123.112 115.703 -166.42 0.98085 0.22
    0 4 8 2 1 o 39.295 31.146 180.00 0.98813 0.00
    1 3 9 2 2 o 0.211 0.029 0.00 0.99426 0.00
    0 6 0 1 2 o 105.399 84.336 0.00 0.97763 0.02
    3 3 -7 2 1 o 3.879 2.844 0.00 0.98807 0.00
    5 3 -4 2 1 o 30.050 23.907 180.00 0.98799 0.00
    6 2 -2 2 1 o 13.882 10.951 0.00 0.98793 0.00
    1 -2 -9 2 1 o 41.362 33.156 180.00 0.98785 0.00
    3 6 -2 2 1 o 12.834 10.172 180.00 0.98777 0.00
    10 1 2 1 1 o 76.880 72.163 131.64 0.98025 0.14
    2 -6 2 2 2 o 32.604 26.254 180.00 0.99368 0.00
    3 5 4 1 1 o 372.066 322.898 -19.73 0.97560 0.64
    0 6 1 1 1 o 290.914 229.565 -10.02 0.97074 0.25
    4 -3 -5 2 1 o 34.101 26.924 180.00 0.98717 0.00
    9 1 4 1 2 o 238.580 205.495 151.05 0.98125 0.19
    5 1 -5 2 2 o 40.834 32.025 0.00 0.99295 0.00
    2 3 7 1 2 o 164.002 153.728 166.28 0.98549 0.14
    1 -5 -6 2 2 o 18.746 14.507 0.00 0.99279 0.00
    3 4 -6 2 2 o 22.299 17.473 0.00 0.99264 0.00
    5 -1 7 2 2 o 1.294 0.975 180.00 0.99261 0.00
    1 2 -9 2 1 o 2.078 1.663 0.00 0.98643 0.00
    1 5 7 2 1 o 114.633 90.025 180.00 0.98635 0.00
    5 0 -5 2 2 o 0.717 0.485 0.00 0.99242 0.00
    6 -2 1 2 1 o 150.653 118.131 0.00 0.98596 0.00
    3 0 -8 2 1 o 1.502 0.991 180.00 0.98538 0.00
    9 3 0 1 2 o 158.570 146.080 -90.00 0.98403 0.07
    1 6 5 2 1 o 69.836 55.779 0.00 0.98521 0.00
    4 4 7 2 1 o 10.456 8.491 0.00 0.98498 0.00
    1 6 -4 2 2 o 2.054 1.411 0.00 0.99107 0.00
    4 -2 -6 2 1 o 25.652 20.535 0.00 0.98492 0.00
    6 -2 2 2 1 o 111.788 88.936 0.00 0.98488 0.00
    9 3 1 1 1 o 30.898 27.862 100.22 0.97700 0.05
    5 5 1 2 1 o 47.813 38.928 180.00 0.98426 0.00
    5 -2 -4 2 1 o 45.568 37.796 180.00 0.98374 0.00
    2 4 -7 2 1 o 80.397 67.410 180.00 0.98365 0.00
    1 6 0 1 2 o 50.615 42.774 -90.00 0.97321 0.02
    6 2 5 2 2 o 79.522 68.054 0.00 0.98961 0.00
    6 4 4 1 2 o 121.280 96.291 -136.65 0.97771 0.10
    3 6 4 2 1 o 13.394 11.636 0.00 0.98305 0.00
    5 5 2 2 1 o 70.459 61.137 180.00 0.98301 0.00
    4 3 8 2 1 o 30.926 27.404 180.00 0.98274 0.00
    1 6 1 1 1 o 13.756 11.755 -152.85 0.96642 0.02
    2 3 9 2 2 o 5.718 5.073 0.00 0.98877 0.00
    2 -5 -5 2 2 o 25.747 23.057 0.00 0.98870 0.00
    6 3 4 2 1 o 185.393 165.337 0.00 0.98257 0.00
    4 -4 5 2 2 o 176.940 160.349 0.00 0.98836 0.00
    4 5 -3 2 2 o 128.146 116.507 0.00 0.98827 0.00
    2 4 6 1 2 o 136.643 115.703 -166.42 0.98085 0.12
    0 4 8 2 2 o 34.134 31.146 180.00 0.98813 0.00
    3 3 -7 2 2 o 3.215 2.844 0.00 0.98807 0.00
    5 3 -4 2 2 o 26.029 23.907 180.00 0.98799 0.00
    6 2 -2 2 2 o 11.934 10.951 0.00 0.98793 0.00
    1 -2 -9 2 2 o 35.800 33.156 180.00 0.98785 0.00
    3 6 -2 2 2 o 10.990 10.172 180.00 0.98777 0.00
    2 -6 -2 2 1 o 59.085 54.887 180.00 0.98165 0.00
    10 1 2 1 2 o 88.436 72.163 131.64 0.98025 0.08
    2 5 7 2 1 o 29.097 27.546 180.00 0.98124 0.00
    3 5 4 1 2 o 399.737 322.898 -19.73 0.97560 0.34
    4 -3 -5 2 2 o 28.484 26.924 180.00 0.98717 0.00
    0 6 1 1 2 o 263.568 229.565 -10.02 0.97074 0.11
    1 0 10 2 1 o 106.421 101.316 180.00 0.98085 0.00
    1 2 -9 2 2 o 1.733 1.663 0.00 0.98643 0.00
    7 4 3 1 1 o 74.903 62.259 -40.19 0.96873 0.12
    1 5 7 2 2 o 94.147 90.025 180.00 0.98635 0.00
    6 -2 1 2 2 o 123.785 118.131 0.00 0.98596 0.00
    6 3 -1 2 1 o 56.157 53.451 0.00 0.97978 0.00
    3 1 -8 2 1 o 74.665 71.184 180.00 0.97974 0.00
    1 -6 4 2 1 o 8.245 7.774 180.00 0.97963 0.00
    3 0 -8 2 2 o 1.098 0.991 180.00 0.98538 0.00
    3 1 8 1 1 o 130.141 110.810 126.13 0.96754 0.21
    1 6 5 2 2 o 58.936 55.779 0.00 0.98521 0.00
    4 4 7 2 2 o 8.976 8.491 0.00 0.98498 0.00
    4 -2 -6 2 2 o 21.833 20.535 0.00 0.98492 0.00
    6 -2 2 2 2 o 94.816 88.936 0.00 0.98488 0.00
    6 5 0 1 1 o 32.809 28.029 -180.00 0.96704 0.03
    0 2 8 1 1 o 179.479 151.215 147.27 0.96686 0.15
    9 3 1 1 2 o 35.683 27.862 100.22 0.97700 0.03
    5 5 1 2 2 o 41.934 38.928 180.00 0.98426 0.00
    2 6 5 2 1 o 24.445 22.436 180.00 0.97781 0.00
    5 -2 -4 2 2 o 41.196 37.796 180.00 0.98374 0.00
    2 4 -7 2 2 o 73.387 67.410 180.00 0.98365 0.00
    3 6 4 2 2 o 12.815 11.636 0.00 0.98305 0.00
    6 -2 0 2 1 o 32.013 28.894 0.00 0.97695 0.00
    5 5 2 2 2 o 67.550 61.137 180.00 0.98301 0.00
    4 3 8 2 2 o 30.353 27.404 180.00 0.98274 0.00
    1 6 1 1 2 o 13.515 11.755 -152.85 0.96642 0.01
    6 3 4 2 2 o 184.311 165.337 0.00 0.98257 0.00
    2 6 0 1 1 o 53.886 46.725 180.00 0.96031 0.04
    8 4 0 1 1 o 255.689 223.781 -180.00 0.96479 0.21
    1 1 10 2 1 o 18.197 16.224 0.00 0.97598 0.00
    0 3 9 2 1 o 42.134 37.370 0.00 0.97597 0.00
    6 -1 -2 2 1 o 11.250 9.812 180.00 0.97572 0.00
    5 4 5 1 1 o 90.196 80.301 -92.05 0.96427 0.15
    1 -6 -4 2 1 o 5.143 4.520 180.00 0.97568 0.00
    2 -6 -2 2 2 o 63.331 54.887 180.00 0.98165 0.00
    5 5 0 2 1 o 6.185 5.280 180.00 0.97546 0.00
    3 -3 8 2 1 o 21.577 18.413 180.00 0.97540 0.00
    2 5 7 2 2 o 31.910 27.546 180.00 0.98124 0.00
    3 3 7 1 1 o 383.288 349.683 -117.82 0.96347 0.64
    1 0 10 2 2 o 120.016 101.316 180.00 0.98085 0.00
    10 2 0 1 1 o 174.813 147.189 0.00 0.96751 0.15
    5 -3 5 2 1 o 1.424 1.052 0.00 0.97467 0.00
    2 3 -8 2 1 o 29.893 25.231 0.00 0.97453 0.00
    7 4 3 1 2 o 68.487 62.259 -40.19 0.96873 0.06
    1 2 8 1 1 o 60.693 54.969 74.09 0.96259 0.10
    6 -2 3 2 1 o 1.389 0.954 0.00 0.97381 0.00
    6 3 -1 2 2 o 65.679 53.451 0.00 0.97978 0.00
    3 1 -8 2 2 o 86.848 71.184 180.00 0.97974 0.00
    1 -6 4 2 2 o 9.859 7.774 180.00 0.97963 0.00
    5 4 -3 2 1 o 54.868 44.158 180.00 0.97326 0.00
    4 3 -6 2 1 o 22.960 18.544 180.00 0.97307 0.00
    3 1 8 1 2 o 125.174 110.810 126.13 0.96754 0.10
    2 0 -9 2 1 o 2.813 2.272 180.00 0.97299 0.00
    4 4 -5 2 1 o 4.862 3.817 0.00 0.97279 0.00
    3 4 8 2 1 o 20.697 16.630 180.00 0.97259 0.00
    6 5 0 1 2 o 31.977 28.029 -180.00 0.96704 0.01
    0 2 8 1 2 o 175.443 151.215 147.27 0.96686 0.07
    4 -3 7 2 1 o 1.288 0.996 0.00 0.97221 0.00
    4 -2 8 2 1 o 1.174 0.939 0.00 0.97205 0.00
    5 2 -5 2 1 o 46.621 36.939 180.00 0.97192 0.00
    5 5 3 2 1 o 4.097 2.974 180.00 0.97183 0.00
    5 2 7 1 1 o 132.006 112.967 130.37 0.96035 0.22
    2 6 5 2 2 o 29.210 22.436 180.00 0.97781 0.00
    6 5 1 1 1 o 59.560 51.415 -3.87 0.96037 0.10
    2 -6 3 2 1 o 24.681 19.313 180.00 0.97136 0.00
    6 -2 0 2 2 o 37.786 28.894 0.00 0.97695 0.00
    6 -1 5 2 1 o 15.890 12.042 0.00 0.97066 0.00
    3 4 6 1 1 o 142.153 121.674 114.71 0.95913 0.24
    2 0 10 2 1 o 28.964 22.539 0.00 0.97043 0.00
    5 -1 -5 2 1 o 129.005 100.781 180.00 0.97043 0.00
    2 6 0 1 2 o 50.177 46.725 180.00 0.96031 0.02
    8 4 0 1 2 o 258.746 223.781 -180.00 0.96479 0.10
    1 1 10 2 2 o 20.043 16.224 0.00 0.97598 0.00
    0 3 9 2 2 o 46.553 37.370 0.00 0.97597 0.00
    3 -1 -8 2 1 o 4.336 3.521 0.00 0.96970 0.00
    6 -1 -2 2 2 o 12.249 9.812 180.00 0.97572 0.00
    2 6 1 1 1 o 284.875 268.339 -156.83 0.95378 0.47
    1 -6 -4 2 2 o 5.554 4.520 180.00 0.97568 0.00
    5 4 5 1 2 o 92.911 80.301 -92.05 0.96427 0.08
    4 0 -7 2 1 o 47.974 38.939 0.00 0.96946 0.00
    8 4 1 1 1 o 394.689 343.074 112.37 0.95817 0.63
    5 5 0 2 2 o 6.619 5.280 180.00 0.97546 0.00
    2 -5 6 2 1 o 62.389 50.708 180.00 0.96943 0.00
    0 6 5 2 1 o 23.229 18.697 0.00 0.96940 0.00
    3 -3 8 2 2 o 22.942 18.413 180.00 0.97540 0.00
    3 3 7 1 2 o 402.728 349.683 -117.82 0.96347 0.33
    6 1 7 1 1 o 150.891 144.064 134.41 0.95268 0.23
    5 -3 5 2 2 o 1.426 1.052 0.00 0.97467 0.00
    10 2 0 1 2 o 168.683 147.189 0.00 0.96751 0.07
    2 3 -8 2 2 o 29.671 25.231 0.00 0.97453 0.00
    0 0 10 2 1 o 83.871 71.480 180.00 0.96831 0.00
    0 5 7 2 1 o 44.098 37.573 180.00 0.96825 0.00
    4 -5 1 2 1 o 137.880 116.954 0.00 0.96822 0.00
    2 1 10 2 1 o 0.505 0.417 0.00 0.96818 0.00
    9 3 2 1 1 o 22.296 19.388 91.63 0.95681 0.04
    1 2 8 1 2 o 62.718 54.969 74.09 0.96259 0.05
    10 2 1 1 1 o 90.750 77.993 20.62 0.96083 0.15
    6 -2 3 2 2 o 1.299 0.954 0.00 0.97381 0.00
    4 1 9 2 1 o 14.210 12.253 180.00 0.96759 0.00
    0 4 -8 2 1 o 94.229 80.130 0.00 0.96755 0.00
    5 3 7 2 1 o 21.643 18.197 0.00 0.96743 0.00
    5 4 -3 2 2 o 52.309 44.158 180.00 0.97326 0.00
    4 3 -6 2 2 o 21.884 18.544 180.00 0.97307 0.00
    4 6 1 2 1 o 15.640 13.011 0.00 0.96705 0.00
    2 0 -9 2 2 o 2.681 2.272 180.00 0.97299 0.00
    4 1 -7 2 1 o 1.811 1.454 180.00 0.96685 0.00
    4 4 -5 2 2 o 4.600 3.817 0.00 0.97279 0.00
    0 6 2 1 1 o 30.605 29.174 -61.85 0.95092 0.02
    3 4 8 2 2 o 19.634 16.630 180.00 0.97259 0.00
    3 5 -5 2 1 o 21.541 18.160 180.00 0.96634 0.00
    4 -3 7 2 2 o 1.202 0.996 0.00 0.97221 0.00
    4 -2 8 2 2 o 1.100 0.939 0.00 0.97205 0.00
    5 2 -5 2 2 o 43.388 36.939 180.00 0.97192 0.00
    5 5 3 2 2 o 3.706 2.974 180.00 0.97183 0.00
    5 2 7 1 2 o 121.489 112.967 130.37 0.96035 0.10
    8 2 5 1 1 o 26.374 24.650 107.43 0.95432 0.04
    6 5 1 1 2 o 55.215 51.415 -3.87 0.96037 0.04
    6 1 -3 2 1 o 0.997 0.862 0.00 0.96545 0.00
    5 -3 -3 2 1 o 80.238 69.020 0.00 0.96542 0.00
    2 -6 3 2 2 o 22.371 19.313 180.00 0.97136 0.00
    1 -4 8 2 1 o 20.912 18.087 0.00 0.96525 0.00
    4 -5 0 2 1 o 52.014 44.658 0.00 0.96523 0.00
    4 0 9 2 1 o 0.032 0.019 0.00 0.96521 0.00
    5 5 3 1 1 o 6.912 6.450 -122.21 0.95403 0.01
    0 5 5 1 1 o 454.547 430.838 -172.92 0.95388 0.37
    2 1 -9 2 1 o 121.755 107.117 0.00 0.96480 0.00
    1 -1 10 2 1 o 0.466 0.413 0.00 0.96471 0.00
    6 1 6 2 1 o 16.534 14.425 180.00 0.96467 0.00
    6 -1 5 2 2 o 13.752 12.042 0.00 0.97066 0.00
    7 3 5 1 1 o 80.657 76.899 136.55 0.95324 0.14
    2 0 10 2 2 o 25.162 22.539 0.00 0.97043 0.00
    5 -1 -5 2 2 o 112.276 100.781 180.00 0.97043 0.00
    3 4 6 1 2 o 127.130 121.674 114.71 0.95913 0.11
    4 6 2 2 1 o 80.215 73.692 0.00 0.96384 0.00
    3 -1 -8 2 2 o 3.797 3.521 0.00 0.96970 0.00
    2 6 1 1 2 o 270.999 268.339 -156.83 0.95378 0.22
    4 0 -7 2 2 o 41.993 38.939 0.00 0.96946 0.00
    2 -5 6 2 2 o 54.669 50.708 180.00 0.96943 0.00
    0 6 5 2 2 o 20.240 18.697 0.00 0.96940 0.00
    8 4 1 1 2 o 359.623 343.074 112.37 0.95817 0.29
    3 -5 5 2 1 o 11.242 10.305 0.00 0.96278 0.00
    6 1 7 1 2 o 141.650 144.064 134.41 0.95268 0.11
    5 -4 1 2 1 o 68.741 63.073 0.00 0.96262 0.00
    1 6 2 1 1 o 6.389 6.488 91.99 0.94686 0.01
    2 5 -6 2 1 o 1.176 1.007 180.00 0.96247 0.00
    0 0 10 2 2 o 78.511 71.480 180.00 0.96831 0.00
    0 5 7 2 2 o 41.413 37.573 180.00 0.96825 0.00
    4 -5 1 2 2 o 129.431 116.954 0.00 0.96822 0.00
    2 1 10 2 2 o 0.471 0.417 0.00 0.96818 0.00
    4 0 8 1 1 o 341.221 325.089 106.39 0.95096 0.27
    2 6 -4 2 1 o 15.250 13.774 0.00 0.96206 0.00
    9 3 2 1 2 o 20.448 19.388 91.63 0.95681 0.02
    6 0 -3 2 1 o 65.818 58.469 180.00 0.96191 0.00
    10 2 1 1 2 o 84.886 77.993 20.62 0.96083 0.07
    4 -5 2 2 1 o 0.616 0.450 0.00 0.96162 0.00
    1 -3 9 2 1 o 86.903 76.252 0.00 0.96161 0.00
    4 1 9 2 2 o 13.815 12.253 180.00 0.96759 0.00
    0 4 -8 2 2 o 91.524 80.130 0.00 0.96755 0.00
    5 3 7 2 2 o 21.078 18.197 0.00 0.96743 0.00
    2 2 8 1 1 o 150.096 143.597 -93.05 0.95010 0.24
    2 -4 -7 2 1 o 0.791 0.576 0.00 0.96127 0.00
    0 1 10 2 1 o 38.980 33.522 0.00 0.96119 0.00
    4 6 1 2 2 o 15.371 13.011 0.00 0.96705 0.00
    3 -2 9 2 1 o 47.784 40.941 180.00 0.96104 0.00
    4 0 8 1 2 o 309.645 325.089 106.39 0.95096 0.12
    4 1 -7 2 2 o 1.781 1.454 180.00 0.96685 0.00
    1 5 5 1 1 o 28.341 27.196 -95.31 0.94977 0.05
    4 6 0 2 1 o 30.762 26.015 0.00 0.96069 0.00
    3 3 9 2 1 o 59.740 50.701 180.00 0.96064 0.00
    0 6 2 1 2 o 27.868 29.174 -61.85 0.95092 0.01
    2 -1 -9 2 1 o 32.867 27.821 180.00 0.96060 0.00
    8 3 4 1 1 o 221.291 213.322 95.24 0.94948 0.35
    5 1 8 2 1 o 16.297 13.752 180.00 0.96040 0.00
    3 5 -5 2 2 o 21.321 18.160 180.00 0.96634 0.00
    3 -4 7 2 1 o 0.845 0.731 180.00 0.96010 0.00
    2 -3 -8 2 1 o 12.705 10.978 180.00 0.95989 0.00
    5 4 6 2 1 o 8.092 6.963 0.00 0.95980 0.00
    8 2 5 1 2 o 25.174 24.650 107.43 0.95432 0.02
    6 1 -3 2 2 o 0.995 0.862 0.00 0.96545 0.00
    5 -3 -3 2 2 o 80.150 69.020 0.00 0.96542 0.00
    1 -4 8 2 2 o 20.964 18.087 0.00 0.96525 0.00
    4 -5 0 2 2 o 52.193 44.658 0.00 0.96523 0.00
    4 0 9 2 2 o 0.032 0.019 0.00 0.96521 0.00
    0 3 -9 2 1 o 0.025 0.003 0.00 0.95915 0.00
    5 5 3 1 2 o 6.562 6.450 -122.21 0.95403 0.01
    0 5 5 1 2 o 436.534 430.838 -172.92 0.95388 0.18
    2 1 -9 2 2 o 123.943 107.117 0.00 0.96480 0.00
    1 -1 10 2 2 o 0.476 0.413 0.00 0.96471 0.00
    5 -4 2 2 1 o 0.079 0.024 180.00 0.95871 0.00
    6 1 6 2 2 o 16.967 14.425 180.00 0.96467 0.00
    6 -2 -1 2 1 o 9.820 8.377 0.00 0.95864 0.00
    7 3 5 1 2 o 76.712 76.899 136.55 0.95324 0.06
    6 0 6 2 1 o 8.057 7.003 180.00 0.95840 0.00
    10 1 3 1 1 o 50.487 51.232 63.50 0.94695 0.08
    4 -4 -4 2 1 o 10.335 8.930 180.00 0.95799 0.00
    4 6 2 2 2 o 85.166 73.692 0.00 0.96384 0.00
    5 5 -1 2 1 o 0.037 0.016 0.00 0.95740 0.00
    5 -4 0 2 1 o 122.403 105.779 0.00 0.95709 0.00
    3 -5 -4 2 1 o 11.804 10.084 180.00 0.95700 0.00
    4 5 4 1 1 o 15.350 15.958 -16.31 0.94606 0.02
    3 -5 5 2 2 o 12.042 10.305 0.00 0.96278 0.00
    5 -4 1 2 2 o 72.834 63.073 0.00 0.96262 0.00
    2 5 -6 2 2 o 1.275 1.007 180.00 0.96247 0.00
    1 6 2 1 2 o 6.255 6.488 91.99 0.94686 0.01
    7 2 6 1 1 o 245.491 259.088 133.35 0.94530 0.38
    3 -3 -7 2 1 o 83.004 72.615 0.00 0.95629 0.00
    2 6 -4 2 2 o 15.565 13.774 0.00 0.96206 0.00
    4 5 6 2 1 o 4.283 3.766 180.00 0.95599 0.00
    5 0 8 2 1 o 0.327 0.204 180.00 0.95599 0.00
    6 0 -3 2 2 o 66.418 58.469 180.00 0.96191 0.00
    4 -5 2 2 2 o 0.595 0.450 0.00 0.96162 0.00
    1 -3 9 2 2 o 85.458 76.252 0.00 0.96161 0.00
    2 -4 -7 2 2 o 0.719 0.576 0.00 0.96127 0.00
    3 6 0 1 1 o 618.565 653.463 90.00 0.93990 0.49
    2 2 8 1 2 o 136.592 143.597 -93.05 0.95010 0.11
    0 1 10 2 2 o 36.939 33.522 0.00 0.96119 0.00
    0 1 -10 2 1 o 2.492 2.194 180.00 0.95514 0.00
    3 -2 9 2 2 o 44.750 40.941 180.00 0.96104 0.00
    1 5 5 1 2 o 25.925 27.196 -95.31 0.94977 0.02
    4 6 0 2 2 o 28.038 26.015 0.00 0.96069 0.00
    3 3 9 2 2 o 54.416 50.701 180.00 0.96064 0.00
    2 -1 -9 2 2 o 29.837 27.821 180.00 0.96060 0.00
    2 -6 -3 2 1 o 13.013 12.109 180.00 0.95463 0.00
    8 3 4 1 2 o 204.729 213.322 95.24 0.94948 0.16
    5 1 8 2 2 o 14.639 13.752 180.00 0.96040 0.00
    3 6 -3 2 1 o 14.812 13.954 180.00 0.95436 0.00
    3 -4 7 2 2 o 0.764 0.731 180.00 0.96010 0.00
    6 3 5 2 1 o 4.006 3.842 180.00 0.95407 0.00
    3 5 7 2 1 o 104.529 99.981 0.00 0.95396 0.00
    2 -3 -8 2 2 o 11.428 10.978 180.00 0.95989 0.00
    5 4 6 2 2 o 7.247 6.963 0.00 0.95980 0.00
    3 2 -8 2 1 o 48.348 46.383 0.00 0.95385 0.00
    6 4 2 2 1 o 0.424 0.391 0.00 0.95382 0.00
    6 -2 4 2 1 o 39.369 37.777 0.00 0.95371 0.00
    9 2 4 1 1 o 12.431 12.645 159.23 0.94248 0.02
    1 7 0 2 1 o 21.539 20.718 0.00 0.95338 0.00
    0 3 -9 2 2 o 0.008 0.003 0.00 0.95915 0.00
    1 7 1 2 1 o 43.878 42.252 0.00 0.95310 0.00
    6 4 1 2 1 o 0.160 0.152 180.00 0.95301 0.00
    4 -5 -1 2 1 o 0.346 0.310 0.00 0.95289 0.00
    5 -4 2 2 2 o 0.038 0.024 180.00 0.95871 0.00
    6 -2 -1 2 2 o 8.749 8.377 0.00 0.95864 0.00
    10 2 2 1 1 o 200.803 204.354 109.89 0.94160 0.32
    6 0 6 2 2 o 7.299 7.003 180.00 0.95840 0.00
    2 -1 10 2 1 o 18.473 17.638 0.00 0.95244 0.00
    4 -4 -4 2 2 o 9.378 8.930 180.00 0.95799 0.00
    10 1 3 1 2 o 49.730 51.232 63.50 0.94695 0.04
    6 5 2 1 1 o 150.879 155.464 134.70 0.94117 0.23
    4 -1 -7 2 1 o 15.536 14.710 0.00 0.95186 0.00
    5 5 4 2 1 o 16.541 15.617 180.00 0.95169 0.00
    5 5 -1 2 2 o 0.024 0.016 0.00 0.95740 0.00
    4 6 3 2 1 o 44.002 41.559 0.00 0.95135 0.00
    5 -4 0 2 2 o 111.869 105.779 0.00 0.95709 0.00
    0 6 -5 2 1 o 3.002 2.842 180.00 0.95113 0.00
    3 -5 -4 2 2 o 10.716 10.084 180.00 0.95700 0.00
    1 2 10 2 1 o 52.769 49.936 0.00 0.95101 0.00
    4 5 4 1 2 o 15.175 15.958 -16.31 0.94606 0.01
    6 2 6 2 1 o 33.600 31.767 180.00 0.95090 0.00
    9 0 5 1 1 o 1.944 2.100 66.51 0.93511 0.00
    6 3 -2 2 1 o 5.433 5.102 0.00 0.95049 0.00
    3 -3 -7 2 2 o 76.334 72.615 0.00 0.95629 0.00
    7 2 6 1 2 o 242.549 259.088 133.35 0.94530 0.19
    2 6 2 1 1 o 37.263 39.702 167.30 0.93496 0.06
    4 5 6 2 2 o 3.947 3.766 180.00 0.95599 0.00
    5 0 8 2 2 o 0.247 0.204 180.00 0.95599 0.00
    8 4 2 1 1 o 22.362 24.112 -50.61 0.93909 0.04
    4 2 9 2 1 o 4.274 4.110 180.00 0.94988 0.00
    8 0 6 1 1 o 342.376 366.059 -178.99 0.93428 0.26
    4 1 8 1 1 o 10.835 11.555 -95.65 0.93870 0.02
    3 6 0 1 2 o 613.014 653.463 90.00 0.93990 0.24
    0 1 -10 2 2 o 2.297 2.194 180.00 0.95514 0.00
    6 2 -3 2 1 o 2.202 2.123 0.00 0.94899 0.00
    3 6 1 1 1 o 65.465 69.631 -69.85 0.93377 0.10
    2 -6 -3 2 2 o 12.439 12.109 180.00 0.95463 0.00
    3 6 5 2 1 o 16.843 16.440 0.00 0.94869 0.00
    2 5 5 1 1 o 130.150 139.543 3.05 0.93777 0.21
    3 6 -3 2 2 o 14.266 13.954 180.00 0.95436 0.00
    4 1 8 1 2 o 10.911 11.555 -95.65 0.93870 0.01
    1 -4 -8 2 1 o 12.324 12.133 0.00 0.94821 0.00
    6 3 5 2 2 o 3.896 3.842 180.00 0.95407 0.00
    3 5 7 2 2 o 101.356 99.981 0.00 0.95396 0.00
    1 4 -8 2 1 o 8.110 8.012 0.00 0.94802 0.00
    3 -4 -6 2 1 o 0.317 0.309 180.00 0.94802 0.00
    3 2 -8 2 2 o 46.904 46.383 0.00 0.95385 0.00
    6 4 2 2 2 o 0.400 0.391 0.00 0.95382 0.00
    6 -2 4 2 2 o 38.088 37.777 0.00 0.95371 0.00
    0 7 0 2 1 o 25.435 25.357 180.00 0.94764 0.00
    1 7 0 2 2 o 20.690 20.718 0.00 0.95338 0.00
    9 2 4 1 2 o 11.941 12.645 159.23 0.94248 0.01
    1 7 1 2 2 o 41.765 42.252 0.00 0.95310 0.00
    6 4 1 2 2 o 0.149 0.152 180.00 0.95301 0.00
    6 3 6 1 1 o 26.035 27.614 9.30 0.93632 0.04
    0 5 -7 2 1 o 14.202 14.431 0.00 0.94710 0.00
    4 -5 -1 2 2 o 0.292 0.310 0.00 0.95289 0.00
    5 -2 7 2 1 o 83.002 84.795 0.00 0.94695 0.00
    10 2 2 1 2 o 191.495 204.354 109.89 0.94160 0.15
    2 -1 10 2 2 o 16.930 17.638 0.00 0.95244 0.00
    2 2 10 2 1 o 62.815 66.414 180.00 0.94609 0.00
    6 5 2 1 2 o 145.804 155.464 134.70 0.94117 0.11
    4 -5 3 2 1 o 50.554 53.629 0.00 0.94600 0.00
    4 -1 -7 2 2 o 13.801 14.710 0.00 0.95186 0.00
    5 5 4 2 2 o 14.566 15.617 180.00 0.95169 0.00
    4 3 7 1 1 o 133.247 142.440 43.63 0.93499 0.20
    5 -4 3 2 1 o 9.991 10.711 0.00 0.94570 0.00
    6 4 3 2 1 o 17.914 19.261 0.00 0.94549 0.00
    4 6 3 2 2 o 38.666 41.559 0.00 0.95135 0.00
    4 6 -1 2 1 o 40.294 43.309 0.00 0.94531 0.00
    0 6 -5 2 2 o 2.649 2.842 180.00 0.95113 0.00
    0 7 1 2 1 o 5.157 5.519 0.00 0.94516 0.00
    1 2 10 2 2 o 46.504 49.936 0.00 0.95101 0.00
    5 2 8 2 1 o 15.041 16.195 0.00 0.94509 0.00
    6 2 6 2 2 o 29.533 31.767 180.00 0.95090 0.00
    6 3 -2 2 2 o 4.692 5.102 0.00 0.95049 0.00
    1 7 -1 2 1 o 1.808 1.982 0.00 0.94455 0.00
    4 2 -7 2 1 o 1.406 1.555 180.00 0.94452 0.00
    9 0 5 1 2 o 1.957 2.100 66.51 0.93511 0.00
    2 6 2 1 2 o 37.580 39.702 167.30 0.93496 0.03
    4 2 9 2 2 o 3.908 4.110 180.00 0.94988 0.00
    8 4 2 1 2 o 22.555 24.112 -50.61 0.93909 0.02
    4 5 -4 2 1 o 27.202 28.572 0.00 0.94377 0.00
    1 7 2 2 1 o 54.789 57.404 0.00 0.94372 0.00
    8 0 6 1 2 o 347.967 366.059 -178.99 0.93428 0.13
    4 -4 6 2 1 o 51.982 54.285 0.00 0.94364 0.00
    1 6 -5 2 1 o 0.022 0.046 0.00 0.94348 0.00
    4 -1 9 2 1 o 38.891 39.972 180.00 0.94318 0.00
    6 4 0 2 1 o 57.320 58.733 0.00 0.94313 0.00
    6 2 -3 2 2 o 2.056 2.123 0.00 0.94899 0.00
    3 6 1 1 2 o 66.845 69.631 -69.85 0.93377 0.05
    3 6 5 2 2 o 16.184 16.440 0.00 0.94869 0.00
    2 -3 9 2 1 o 21.393 21.635 180.00 0.94264 0.00
    5 -4 -1 2 1 o 35.485 35.869 0.00 0.94259 0.00
    2 5 5 1 2 o 130.613 139.543 3.05 0.93777 0.10
    1 -4 -8 2 2 o 12.049 12.133 0.00 0.94821 0.00
    1 4 -8 2 2 o 7.962 8.012 0.00 0.94802 0.00
    3 -4 -6 2 2 o 0.305 0.309 180.00 0.94802 0.00
    0 7 0 2 2 o 25.085 25.357 180.00 0.94764 0.00
    4 4 6 1 1 o 72.184 76.955 47.95 0.93102 0.11
    2 -4 8 2 1 o 21.970 22.321 180.00 0.94160 0.00
    2 -6 4 2 1 o 16.789 17.104 0.00 0.94145 0.00
    0 5 -7 2 2 o 14.046 14.431 0.00 0.94710 0.00
    6 3 6 1 2 o 25.843 27.614 9.30 0.93632 0.02
    0 7 -1 2 1 o 79.689 82.137 180.00 0.94112 0.00
    5 -2 7 2 2 o 82.187 84.795 0.00 0.94695 0.00
    3 2 8 1 1 o 60.778 64.756 173.54 0.93032 0.09
    1 -5 7 2 1 o 170.495 179.613 180.00 0.94050 0.00
    2 2 10 2 2 o 62.469 66.414 180.00 0.94609 0.00
    4 -5 3 2 2 o 50.292 53.629 0.00 0.94600 0.00
    2 7 1 2 1 o 11.992 12.811 0.00 0.93998 0.00
    5 -4 3 2 2 o 9.939 10.711 0.00 0.94570 0.00
    4 3 7 1 2 o 134.204 142.440 43.63 0.93499 0.10
    6 4 3 2 2 o 17.803 19.261 0.00 0.94549 0.00
    4 6 -1 2 2 o 39.993 43.309 0.00 0.94531 0.00
    3 1 10 2 1 o 0.887 1.014 0.00 0.93935 0.00
    0 7 1 2 2 o 5.113 5.519 0.00 0.94516 0.00
    5 2 8 2 2 o 14.886 16.195 0.00 0.94509 0.00
    3 0 10 2 1 o 30.776 33.520 0.00 0.93914 0.00
    6 -1 -3 2 1 o 2.768 2.982 0.00 0.93900 0.00
    1 7 -1 2 2 o 1.765 1.982 0.00 0.94455 0.00
    4 2 -7 2 2 o 1.368 1.555 180.00 0.94452 0.00
    9 1 5 1 1 o 101.537 97.738 -28.12 0.92345 0.15
    2 7 0 2 1 o 4.495 4.822 180.00 0.93810 0.00
    4 5 -4 2 2 o 26.481 28.572 0.00 0.94377 0.00
    1 7 2 2 2 o 53.330 57.404 0.00 0.94372 0.00
    1 -6 5 2 1 o 7.501 8.136 180.00 0.93784 0.00
    4 -4 6 2 2 o 50.570 54.285 0.00 0.94364 0.00
    1 6 -5 2 2 o 0.005 0.046 0.00 0.94348 0.00
    8 1 6 1 1 o 39.407 37.375 -140.71 0.92265 0.07
    1 -3 -9 2 1 o 14.473 15.328 0.00 0.93756 0.00
    2 2 -9 2 1 o 4.730 4.997 180.00 0.93750 0.00
    4 -1 9 2 2 o 37.583 39.972 180.00 0.94318 0.00
    1 6 6 2 1 o 2.085 2.197 0.00 0.93730 0.00
    6 4 0 2 2 o 55.434 58.733 0.00 0.94313 0.00
    3 -6 1 2 1 o 9.806 10.467 0.00 0.93727 0.00
    3 -6 0 2 1 o 60.756 64.162 0.00 0.93696 0.00
    2 -3 9 2 2 o 20.493 21.635 180.00 0.94264 0.00
    5 -4 -1 2 2 o 33.892 35.869 0.00 0.94259 0.00
    9 3 3 1 1 o 58.552 59.606 -149.22 0.92576 0.09
    2 -4 8 2 2 o 20.814 22.321 180.00 0.94160 0.00
    1 3 -9 2 1 o 105.598 112.805 180.00 0.93573 0.00
    4 4 6 1 2 o 75.982 76.955 47.95 0.93102 0.06
    2 -6 4 2 2 o 16.020 17.104 0.00 0.94145 0.00
    3 -2 -8 2 1 o 65.844 70.612 0.00 0.93556 0.00
    0 7 -1 2 2 o 76.479 82.137 180.00 0.94112 0.00
    1 0 -10 2 1 o 4.378 4.783 0.00 0.93529 0.00
    0 6 3 1 1 o 276.331 274.018 71.22 0.92043 0.21
    0 2 10 2 1 o 40.240 43.350 0.00 0.93508 0.00
    3 2 8 1 2 o 65.052 64.756 173.54 0.93032 0.05
    7 4 4 1 1 o 274.404 273.066 -32.06 0.92454 0.42
    1 -5 7 2 2 o 167.037 179.613 180.00 0.94050 0.00
    2 7 1 2 2 o 11.976 12.811 0.00 0.93998 0.00
    5 -3 6 2 1 o 25.479 27.371 0.00 0.93409 0.00
    0 7 2 2 1 o 0.055 0.059 0.00 0.93389 0.00
    2 -5 -6 2 1 o 9.939 10.582 180.00 0.93363 0.00
    3 1 10 2 2 o 0.910 1.014 0.00 0.93935 0.00
    1 -6 -5 2 1 o 18.565 19.790 0.00 0.93351 0.00
    3 0 10 2 2 o 31.370 33.520 0.00 0.93914 0.00
    6 -1 6 2 1 o 12.166 13.036 0.00 0.93321 0.00
    6 -1 -3 2 2 o 2.816 2.982 0.00 0.93900 0.00
    5 3 -5 2 1 o 16.216 17.374 180.00 0.93314 0.00
    2 7 2 2 1 o 2.217 2.349 0.00 0.93307 0.00
    1 5 -7 2 1 o 30.401 32.477 0.00 0.93306 0.00
    2 6 6 2 1 o 5.124 5.518 180.00 0.93302 0.00
    5 -1 8 2 1 o 35.922 38.279 180.00 0.93263 0.00
    6 -2 -2 2 1 o 51.401 54.873 0.00 0.93255 0.00
    9 1 5 1 2 o 99.728 97.738 -28.12 0.92345 0.07
    2 7 0 2 2 o 4.538 4.822 180.00 0.93810 0.00
    4 -5 -2 2 1 o 35.499 37.959 0.00 0.93225 0.00
    11 0 1 1 1 o 73.645 75.074 10.51 0.92574 0.05
    1 -6 5 2 2 o 7.539 8.136 180.00 0.93784 0.00
    1 -3 -9 2 2 o 14.442 15.328 0.00 0.93756 0.00
    2 2 -9 2 2 o 4.715 4.997 180.00 0.93750 0.00
    6 2 7 1 1 o 87.804 86.117 -71.39 0.91709 0.13
    8 1 6 1 2 o 38.162 37.375 -140.71 0.92265 0.03
    5 5 -2 2 1 o 14.252 15.236 180.00 0.93156 0.00
    1 6 6 2 2 o 2.072 2.197 0.00 0.93730 0.00
    3 -6 1 2 2 o 9.718 10.467 0.00 0.93727 0.00
    3 -6 0 2 2 o 60.043 64.162 0.00 0.93696 0.00
    1 6 3 1 1 o 7.687 7.572 47.35 0.91674 0.01
    5 -2 -5 2 1 o 76.487 81.802 180.00 0.93094 0.00
    6 4 5 1 1 o 237.649 236.205 171.84 0.92049 0.35
    4 6 4 2 1 o 15.597 16.759 0.00 0.93062 0.00
    3 6 2 1 1 o 11.873 11.737 -90.01 0.91610 0.02
    1 -5 -7 2 1 o 13.219 14.245 0.00 0.93049 0.00
    1 -2 10 2 1 o 52.866 56.651 0.00 0.93048 0.00
    9 3 3 1 2 o 59.438 59.606 -149.22 0.92576 0.04
    1 3 -9 2 2 o 105.126 112.805 180.00 0.93573 0.00
    2 -2 -9 2 1 o 129.781 139.153 180.00 0.92984 0.00
    3 -2 -8 2 2 o 65.718 70.612 0.00 0.93556 0.00
    1 0 -10 2 2 o 4.390 4.783 0.00 0.93529 0.00
    0 2 10 2 2 o 40.458 43.350 0.00 0.93508 0.00
    5 1 -6 2 1 o 35.975 38.550 0.00 0.92920 0.00
    0 6 3 1 2 o 277.459 274.018 71.22 0.92043 0.10
    5 0 -6 2 1 o 31.882 34.066 0.00 0.92904 0.00
    7 4 4 1 2 o 273.639 273.066 -32.06 0.92454 0.20
    3 -6 2 2 1 o 14.114 15.108 0.00 0.92892 0.00
    3 5 5 1 1 o 11.373 11.329 139.50 0.91874 0.02
    1 4 9 2 1 o 2.843 3.020 0.00 0.92887 0.00
    5 4 -4 2 1 o 33.095 35.271 180.00 0.92886 0.00
    7 0 7 1 1 o 50.018 48.602 -110.74 0.91420 0.04
    6 4 4 2 1 o 41.193 43.778 0.00 0.92871 0.00
    5 -3 6 2 2 o 25.932 27.371 0.00 0.93409 0.00
    0 7 2 2 2 o 0.056 0.059 0.00 0.93389 0.00
    3 -6 -1 2 1 o 18.618 19.491 0.00 0.92800 0.00
    2 -5 -6 2 2 o 10.166 10.582 180.00 0.93363 0.00
    1 -6 -5 2 2 o 19.036 19.790 0.00 0.93351 0.00
    4 6 0 1 1 o 52.906 50.243 0.00 0.91340 0.04
    4 -3 -6 2 1 o 34.910 36.253 180.00 0.92761 0.00
    2 7 -1 2 1 o 20.989 21.773 0.00 0.92761 0.00
    6 -1 6 2 2 o 12.576 13.036 0.00 0.93321 0.00
    5 3 -5 2 2 o 16.789 17.374 180.00 0.93314 0.00
    1 7 -2 2 1 o 0.118 0.128 180.00 0.92734 0.00
    2 7 2 2 2 o 2.285 2.349 0.00 0.93307 0.00
    1 5 -7 2 2 o 31.478 32.477 0.00 0.93306 0.00
    2 6 6 2 2 o 5.332 5.518 180.00 0.93302 0.00
    5 -1 8 2 2 o 37.379 38.279 180.00 0.93263 0.00
    6 -2 -2 2 2 o 53.598 54.873 0.00 0.93255 0.00
    10 0 4 1 1 o 33.625 33.073 -95.94 0.91654 0.03
    1 -1 -10 2 1 o 0.132 0.137 180.00 0.92670 0.00
    2 4 9 2 1 o 27.401 28.020 0.00 0.92655 0.00
    11 1 0 1 1 o 186.733 187.738 90.00 0.92017 0.13
    4 -5 -2 2 2 o 37.143 37.959 0.00 0.93225 0.00
    11 0 1 1 2 o 74.457 75.074 10.51 0.92574 0.03
    6 -2 5 2 1 o 44.528 45.472 0.00 0.92621 0.00
    0 7 -2 2 1 o 6.040 6.180 180.00 0.92614 0.00
    1 7 3 2 1 o 55.917 57.105 0.00 0.92602 0.00
    6 2 7 1 2 o 93.142 86.117 -71.39 0.91709 0.07
    7 1 2 2 1 o -0.001 0.000 180.00 0.92585 0.00
    5 5 -2 2 2 o 14.926 15.236 180.00 0.93156 0.00
    4 4 8 2 1 o 16.032 16.375 180.00 0.92560 0.00
    1 1 -10 2 1 o 0.971 0.991 0.00 0.92557 0.00
    7 5 0 1 1 o 21.108 21.028 90.00 0.91551 0.02
    1 6 3 1 2 o 8.138 7.572 47.35 0.91674 0.01
    5 -2 -5 2 2 o 80.560 81.802 180.00 0.93094 0.00
    6 4 -1 2 1 o 55.427 56.026 0.00 0.92498 0.00
    6 4 5 1 2 o 236.966 236.205 171.84 0.92049 0.17
    0 4 7 1 1 o 201.981 202.494 -19.26 0.91477 0.15
    4 6 4 2 2 o 16.618 16.759 0.00 0.93062 0.00
    1 -5 -7 2 2 o 14.180 14.245 0.00 0.93049 0.00
    1 -2 10 2 2 o 56.423 56.651 0.00 0.93048 0.00
    3 6 2 1 2 o 12.799 11.737 -90.01 0.91610 0.01
    5 -4 4 2 1 o 11.724 11.740 0.00 0.92465 0.00
    5 5 5 2 1 o 47.957 47.149 180.00 0.92421 0.00
    7 5 0 1 2 o 22.716 21.028 90.00 0.91551 0.01
    7 5 1 1 1 o 61.516 57.563 -97.32 0.90985 0.09
    2 -2 -9 2 2 o 142.208 139.153 180.00 0.92984 0.00
    0 2 -10 2 1 o 0.740 0.724 0.00 0.92403 0.00
    5 -3 -4 2 1 o 2.956 2.869 180.00 0.92393 0.00
    7 1 1 2 1 o 87.732 84.972 180.00 0.92387 0.00
    3 4 -7 2 1 o 16.732 16.117 0.00 0.92377 0.00
    5 1 -6 2 2 o 40.574 38.550 0.00 0.92920 0.00
    5 0 -6 2 2 o 36.037 34.066 0.00 0.92904 0.00
    3 -6 2 2 2 o 16.094 15.108 0.00 0.92892 0.00
    1 4 9 2 2 o 3.200 3.020 0.00 0.92887 0.00
    5 4 -4 2 2 o 37.504 35.271 180.00 0.92886 0.00
    3 5 5 1 2 o 12.204 11.329 139.50 0.91874 0.01
    6 4 4 2 2 o 46.690 43.778 0.00 0.92871 0.00
    7 0 7 1 2 o 52.111 48.602 -110.74 0.91420 0.02
    4 -5 4 2 1 o 52.289 48.936 0.00 0.92262 0.00
    3 -6 -1 2 2 o 20.759 19.491 0.00 0.92800 0.00
    6 -3 1 2 1 o 26.825 25.341 180.00 0.92226 0.00
    4 6 -2 2 1 o 15.036 14.120 0.00 0.92217 0.00
    10 2 3 1 1 o 123.220 112.852 126.96 0.91197 0.18
    1 -7 0 2 1 o 102.881 97.424 180.00 0.92195 0.00
    4 6 1 1 1 o 102.970 97.048 -5.57 0.90777 0.15
    4 6 0 1 2 o 53.263 50.243 0.00 0.91340 0.02
    4 -3 -6 2 2 o 38.261 36.253 180.00 0.92761 0.00
    2 7 -1 2 2 o 22.945 21.773 0.00 0.92761 0.00
    5 5 4 1 1 o 4.129 3.490 145.71 0.91174 0.01
    0 6 6 2 1 o 3.898 3.684 0.00 0.92162 0.00
    1 7 -2 2 2 o 0.142 0.128 180.00 0.92734 0.00
    6 5 3 1 1 o 175.050 161.868 2.53 0.91158 0.25
    2 -6 -4 2 1 o 16.753 16.195 180.00 0.92128 0.00
    3 2 10 2 1 o 0.277 0.270 0.00 0.92126 0.00
    1 4 7 1 1 o 75.154 69.415 155.98 0.91115 0.11
    6 -3 2 2 1 o 41.080 40.088 0.00 0.92111 0.00
    1 -1 -10 2 2 o 0.142 0.137 180.00 0.92670 0.00
    10 0 4 1 2 o 36.264 33.073 -95.94 0.91654 0.02
    1 5 8 2 1 o 9.674 9.505 180.00 0.92088 0.00
    6 1 -4 2 1 o 12.953 12.779 180.00 0.92084 0.00
    2 4 9 2 2 o 28.413 28.020 0.00 0.92655 0.00
    11 1 0 1 2 o 188.976 187.738 90.00 0.92017 0.07
    11 1 1 1 1 o 16.375 16.211 162.95 0.91442 0.02
    3 -1 10 2 1 o 36.385 36.122 0.00 0.92066 0.00
    6 -2 5 2 2 o 45.538 45.472 0.00 0.92621 0.00
    0 7 -2 2 2 o 6.173 6.180 180.00 0.92614 0.00
    5 -4 -2 2 1 o 15.086 15.155 0.00 0.92030 0.00
    1 7 3 2 2 o 56.849 57.105 0.00 0.92602 0.00
    7 1 2 2 2 o 0.000 0.000 180.00 0.92585 0.00
    6 5 3 1 2 o 168.523 161.868 2.53 0.91158 0.12
    6 1 7 2 1 o 14.237 14.406 180.00 0.92001 0.00
    2 6 3 1 1 o 342.438 328.236 -118.20 0.90593 0.50
    4 4 8 2 2 o 16.145 16.375 180.00 0.92560 0.00
    1 1 -10 2 2 o 0.977 0.991 0.00 0.92557 0.00
    8 4 3 1 1 o 200.530 187.751 -37.22 0.90969 0.29
    6 3 6 2 1 o 12.880 13.057 180.00 0.91951 0.00
    7 1 3 2 1 o 11.385 11.542 0.00 0.91943 0.00
    5 1 8 1 1 o 80.255 77.431 98.68 0.90515 0.11
    6 4 -1 2 2 o 55.349 56.026 0.00 0.92498 0.00
    7 0 2 2 1 o 5.954 6.020 180.00 0.91925 0.00
    0 4 7 1 2 o 216.506 202.494 -19.26 0.91477 0.08
    3 -5 6 2 1 o 33.198 33.447 0.00 0.91901 0.00
    5 -4 4 2 2 o 11.672 11.740 0.00 0.92465 0.00
    2 5 8 2 1 o 5.341 5.336 0.00 0.91872 0.00
    5 5 5 2 2 o 47.526 47.149 180.00 0.92421 0.00
    0 2 -10 2 2 o 0.733 0.724 0.00 0.92403 0.00
    7 5 1 1 2 o 59.586 57.563 -97.32 0.90985 0.04
    5 -3 -4 2 2 o 2.918 2.869 180.00 0.92393 0.00
    7 1 1 2 2 o 86.543 84.972 180.00 0.92387 0.00
    3 4 -7 2 2 o 16.468 16.117 0.00 0.92377 0.00
    6 0 -4 2 1 o 21.626 21.130 180.00 0.91803 0.00
    2 7 3 2 1 o 0.469 0.456 180.00 0.91796 0.00
    1 -7 1 2 1 o 47.506 46.368 180.00 0.91794 0.00
    10 3 0 1 1 o 1.345 1.205 -180.00 0.90774 0.00
    1 -7 -1 2 1 o 7.280 7.039 180.00 0.91765 0.00
    7 0 1 2 1 o 9.040 8.767 0.00 0.91758 0.00
    7 1 7 1 1 o 46.641 44.678 -34.35 0.90330 0.07
    2 -2 10 2 1 o 6.321 6.131 0.00 0.91734 0.00
    0 3 8 1 1 o 407.196 384.250 -174.03 0.90720 0.29
    4 -2 -7 2 1 o 26.843 26.104 0.00 0.91713 0.00
    4 -5 4 2 2 o 50.175 48.936 0.00 0.92262 0.00
    1 0 9 1 1 o 28.048 26.649 -65.98 0.90675 0.02
    6 -3 1 2 2 o 25.709 25.341 180.00 0.92226 0.00
    4 6 -2 2 2 o 14.313 14.120 0.00 0.92217 0.00
    2 6 -5 2 1 o 102.978 102.089 180.00 0.91635 0.00
    10 2 3 1 2 o 118.237 112.852 126.96 0.91197 0.08
    1 -7 0 2 2 o 98.001 97.424 180.00 0.92195 0.00
    4 6 1 1 2 o 101.482 97.048 -5.57 0.90777 0.07
    5 5 4 1 2 o 3.818 3.490 145.71 0.91174 0.01
    0 6 6 2 2 o 3.665 3.684 0.00 0.92162 0.00
    3 6 -4 2 1 o 29.994 30.212 180.00 0.91582 0.00
    2 -6 -4 2 2 o 15.989 16.195 180.00 0.92128 0.00
    3 2 10 2 2 o 0.267 0.270 0.00 0.92126 0.00
    10 1 4 1 1 o 364.245 350.677 -88.79 0.90555 0.52
    6 -3 2 2 2 o 39.533 40.088 0.00 0.92111 0.00
    1 4 7 1 2 o 71.830 69.415 155.98 0.91115 0.05
    6 3 -3 2 1 o 9.017 9.160 0.00 0.91539 0.00
    1 5 8 2 2 o 9.350 9.505 180.00 0.92088 0.00
    4 3 9 2 1 o 0.723 0.733 180.00 0.91518 0.00
    6 1 -4 2 2 o 12.602 12.779 180.00 0.92084 0.00
    6 -3 0 2 1 o 29.224 29.655 0.00 0.91513 0.00
    3 -1 10 2 2 o 35.691 36.122 0.00 0.92066 0.00
    11 1 1 1 2 o 17.278 16.211 162.95 0.91442 0.01
    0 7 3 2 1 o 19.032 19.150 180.00 0.91474 0.00
    7 2 2 2 1 o 14.248 14.320 180.00 0.91468 0.00
    5 -4 -2 2 2 o 15.120 15.155 0.00 0.92030 0.00
    5 4 7 2 1 o 0.576 0.576 180.00 0.91459 0.00
    4 2 8 1 1 o 96.204 93.063 159.57 0.90460 0.14
    2 -5 7 2 1 o 1.308 1.302 180.00 0.91448 0.00
    6 1 7 2 2 o 14.575 14.406 180.00 0.92001 0.00
    6 0 7 2 1 o 0.025 0.024 180.00 0.91431 0.00
    2 6 3 1 2 o 338.303 328.236 -118.20 0.90593 0.24
    8 4 3 1 2 o 194.139 187.751 -37.22 0.90969 0.14
    6 3 6 2 2 o 13.541 13.057 180.00 0.91951 0.00
    4 4 -6 2 1 o 27.440 26.334 0.00 0.91381 0.00
    7 1 3 2 2 o 12.038 11.542 0.00 0.91943 0.00
    7 1 0 2 1 o 8.833 8.371 180.00 0.91366 0.00
    5 1 8 1 2 o 79.868 77.431 98.68 0.90515 0.06
    7 0 2 2 2 o 6.320 6.020 180.00 0.91925 0.00
    1 3 8 1 1 o 60.339 58.217 116.98 0.90367 0.09
    3 -5 6 2 2 o 35.776 33.447 0.00 0.91901 0.00
    4 -3 8 2 1 o 8.395 7.782 0.00 0.91315 0.00
    2 5 8 2 2 o 5.802 5.336 0.00 0.91872 0.00
    3 -5 -5 2 1 o 1.092 0.940 180.00 0.91288 0.00
    7 0 3 2 1 o 63.760 58.302 0.00 0.91271 0.00
    5 3 8 2 1 o 65.750 60.023 0.00 0.91270 0.00
    3 -6 3 2 1 o 7.894 7.120 0.00 0.91257 0.00
    7 2 1 2 1 o 30.530 27.697 180.00 0.91252 0.00
    6 0 -4 2 2 o 23.362 21.130 180.00 0.91803 0.00
    2 7 3 2 2 o 0.511 0.456 180.00 0.91796 0.00
    1 -7 1 2 2 o 51.042 46.368 180.00 0.91794 0.00
    3 3 -8 2 1 o 29.276 26.499 0.00 0.91215 0.00
    10 3 1 1 1 o 73.706 69.935 -24.19 0.90221 0.11
    1 -7 -1 2 2 o 7.872 7.039 180.00 0.91765 0.00
    10 3 0 1 2 o 1.314 1.205 -180.00 0.90774 0.00
    7 0 1 2 2 o 9.686 8.767 0.00 0.91758 0.00
    0 4 9 2 1 o 46.076 41.814 180.00 0.91183 0.00
    6 -3 3 2 1 o 32.336 29.504 0.00 0.91176 0.00
    7 1 7 1 2 o 46.731 44.678 -34.35 0.90330 0.03
    2 -2 10 2 2 o 6.741 6.131 0.00 0.91734 0.00
    5 3 7 1 1 o 96.742 92.182 48.62 0.90182 0.14
    5 2 -6 2 1 o 5.519 5.052 0.00 0.91164 0.00
    4 -4 -5 2 1 o 76.861 70.274 180.00 0.91150 0.00
    4 -2 -7 2 2 o 28.545 26.104 0.00 0.91713 0.00
    0 3 8 1 2 o 401.691 384.250 -174.03 0.90720 0.14
    5 -1 -6 2 1 o 0.434 0.387 180.00 0.91119 0.00
    3 -6 -2 2 1 o 0.677 0.628 180.00 0.91112 0.00
    1 0 9 1 2 o 27.650 26.649 -65.98 0.90675 0.01
    2 6 -5 2 2 o 109.923 102.089 180.00 0.91635 0.00
    2 4 -8 2 1 o 13.806 12.784 180.00 0.91036 0.00
    2 4 7 1 1 o 13.286 12.873 120.53 0.90053 0.02
    1 3 10 2 1 o 27.414 25.460 0.00 0.91023 0.00
    3 6 -4 2 2 o 32.524 30.212 180.00 0.91582 0.00
    3 5 -6 2 1 o 3.201 3.009 0.00 0.91015 0.00
    10 1 4 1 2 o 360.806 350.677 -88.79 0.90555 0.25
    6 3 -3 2 2 o 9.846 9.160 0.00 0.91539 0.00
    4 5 7 2 1 o 15.387 14.408 180.00 0.90960 0.00
    3 6 6 2 1 o 2.320 2.151 0.00 0.90957 0.00
    4 3 9 2 2 o 0.780 0.733 180.00 0.91518 0.00
    6 -3 0 2 2 o 31.663 29.655 0.00 0.91513 0.00
    0 1 9 1 1 o 53.851 52.209 104.42 0.89955 0.04
    2 7 -2 2 1 o 7.479 6.979 0.00 0.90933 0.00
    9 4 0 1 1 o 157.068 152.217 -90.00 0.89942 0.11
    0 7 3 2 2 o 20.371 19.150 180.00 0.91474 0.00
    7 2 2 2 2 o 15.371 14.320 180.00 0.91468 0.00
    5 4 7 2 2 o 0.615 0.576 180.00 0.91459 0.00
    2 -5 7 2 2 o 1.416 1.302 180.00 0.91448 0.00
    4 2 8 1 2 o 96.313 93.063 159.57 0.90460 0.07
    7 2 3 2 1 o 8.866 8.236 180.00 0.90875 0.00
    6 0 7 2 2 o 0.026 0.024 180.00 0.91431 0.00
    6 2 7 2 1 o 29.561 27.584 180.00 0.90830 0.00
    3 7 1 2 1 o 17.986 16.712 180.00 0.90824 0.00
    4 4 -6 2 2 o 28.227 26.334 0.00 0.91381 0.00
    7 1 0 2 2 o 9.017 8.371 180.00 0.91366 0.00
    5 4 6 1 1 o 198.537 190.196 -65.08 0.89826 0.29
    2 3 10 2 1 o 21.016 19.693 0.00 0.90795 0.00
    7 0 0 2 1 o 22.526 21.072 0.00 0.90784 0.00
    1 3 8 1 2 o 60.720 58.217 116.98 0.90367 0.04
    11 1 2 1 1 o 92.050 87.999 23.77 0.89780 0.12
    4 -3 8 2 2 o 8.309 7.782 0.00 0.91315 0.00
    3 -5 -5 2 2 o 1.049 0.940 180.00 0.91288 0.00
    7 5 2 1 1 o 92.759 96.190 -115.73 0.89347 0.14
    7 0 3 2 2 o 61.835 58.302 0.00 0.91271 0.00
    5 3 8 2 2 o 63.707 60.023 0.00 0.91270 0.00
    3 -6 3 2 2 o 7.584 7.120 0.00 0.91257 0.00
    7 2 1 2 2 o 29.351 27.697 180.00 0.91252 0.00
    8 3 5 1 1 o 225.430 215.730 64.61 0.89682 0.31
    3 3 -8 2 2 o 27.884 26.499 0.00 0.91215 0.00
    10 3 1 1 2 o 73.266 69.935 -24.19 0.90221 0.05
    6 2 -4 2 1 o 3.186 3.022 0.00 0.90627 0.00
    4 3 -7 2 1 o 13.332 12.777 0.00 0.90626 0.00
    0 4 9 2 2 o 43.722 41.814 180.00 0.91183 0.00
    6 -3 3 2 2 o 30.749 29.504 0.00 0.91176 0.00
    2 -6 5 2 1 o 2.626 2.523 180.00 0.90610 0.00
    5 2 -6 2 2 o 5.251 5.052 0.00 0.91164 0.00
    1 -7 2 2 1 o 2.403 2.323 0.00 0.90595 0.00
    5 3 7 1 2 o 95.758 92.182 48.62 0.90182 0.07
    4 -4 -5 2 2 o 73.009 70.274 180.00 0.91150 0.00
    1 1 9 1 1 o 0.637 0.610 -91.22 0.89610 0.00
    3 -3 9 2 1 o 50.061 48.218 180.00 0.90577 0.00
    5 -1 -6 2 2 o 0.406 0.387 180.00 0.91119 0.00
    3 -6 -2 2 2 o 0.647 0.628 180.00 0.91112 0.00
    1 -7 -2 2 1 o 70.717 68.396 180.00 0.90540 0.00
    3 4 9 2 1 o 5.656 5.491 0.00 0.90529 0.00
    4 -2 9 2 1 o 14.817 14.346 180.00 0.90525 0.00
    7 1 4 2 1 o 34.746 33.750 180.00 0.90513 0.00
    4 6 2 1 1 o 26.757 27.032 -103.75 0.89150 0.04
    4 -5 -3 2 1 o 11.865 11.507 0.00 0.90489 0.00
    6 4 5 2 1 o 8.920 8.643 0.00 0.90479 0.00
    2 4 -8 2 2 o 13.177 12.784 180.00 0.91036 0.00
    9 2 5 1 1 o 4.785 4.806 7.52 0.89092 0.01
    3 7 0 2 1 o 87.921 85.484 180.00 0.90463 0.00
    1 3 10 2 2 o 26.222 25.460 0.00 0.91023 0.00
    2 4 7 1 2 o 12.856 12.873 120.53 0.90053 0.01
    3 5 -6 2 2 o 3.085 3.009 0.00 0.91015 0.00
    0 5 8 2 1 o 4.891 4.742 180.00 0.90417 0.00
    4 5 7 2 2 o 14.856 14.408 180.00 0.90960 0.00
    3 6 6 2 2 o 2.229 2.151 0.00 0.90957 0.00
    3 7 2 2 1 o 0.423 0.395 180.00 0.90392 0.00
    8 2 6 1 1 o 230.216 230.279 -156.71 0.89020 0.32
    0 7 -3 2 1 o 0.366 0.341 180.00 0.90387 0.00
    2 7 -2 2 2 o 7.234 6.979 0.00 0.90933 0.00
    0 1 9 1 2 o 50.886 52.209 104.42 0.89955 0.02
    9 4 1 1 1 o 43.250 44.542 7.61 0.89404 0.06
    4 5 5 1 1 o 64.677 66.863 170.34 0.89394 0.09
    9 4 0 1 2 o 147.181 152.217 -90.00 0.89942 0.05
    4 6 5 2 1 o 16.833 16.102 0.00 0.90322 0.00
    7 2 3 2 2 o 8.644 8.236 180.00 0.90875 0.00
    1 7 -3 2 1 o 3.839 3.645 0.00 0.90308 0.00
    7 3 6 1 1 o 156.460 155.669 110.01 0.88932 0.22
    2 3 8 1 1 o 208.894 217.509 -23.54 0.89331 0.30
    3 0 -9 2 1 o 4.044 3.809 180.00 0.90286 0.00
    0 6 -6 2 1 o 21.802 20.782 180.00 0.90282 0.00
    6 2 7 2 2 o 29.050 27.584 180.00 0.90830 0.00
    3 7 1 2 2 o 17.671 16.712 180.00 0.90824 0.00
    7 2 0 2 1 o 5.254 4.936 180.00 0.90242 0.00
    2 3 10 2 2 o 20.747 19.693 0.00 0.90795 0.00
    5 4 6 1 2 o 183.459 190.196 -65.08 0.89826 0.13
    3 6 3 1 1 o 20.422 20.288 -39.96 0.88874 0.03
    7 0 0 2 2 o 22.243 21.072 0.00 0.90784 0.00
    11 1 2 1 2 o 85.865 87.999 23.77 0.89780 0.06
    7 5 2 1 2 o 97.097 96.190 -115.73 0.89347 0.07
    1 7 4 2 1 o 21.763 20.826 0.00 0.90137 0.00
    1 -2 -10 2 1 o 6.898 6.661 0.00 0.90123 0.00
    2 5 -7 2 1 o 20.982 20.299 180.00 0.90095 0.00
    3 -4 8 2 1 o 2.744 2.663 180.00 0.90093 0.00
    8 3 5 1 2 o 214.188 215.730 64.61 0.89682 0.15
    6 2 -4 2 2 o 3.119 3.022 0.00 0.90627 0.00
    4 3 -7 2 2 o 13.103 12.777 0.00 0.90626 0.00
    6 -2 -3 2 1 o 10.104 9.838 0.00 0.90059 0.00
    2 -6 5 2 2 o 2.582 2.523 180.00 0.90610 0.00
    1 -7 2 2 2 o 2.369 2.323 0.00 0.90595 0.00
    6 -3 -1 2 1 o 18.519 18.081 0.00 0.90028 0.00
    1 1 9 1 2 o 0.607 0.610 -91.22 0.89610 0.00
    3 -3 9 2 2 o 49.338 48.218 180.00 0.90577 0.00
    6 4 -2 2 1 o 0.520 0.509 180.00 0.89997 0.00
    5 5 -3 2 1 o 1.241 1.210 180.00 0.89983 0.00
    1 -7 -2 2 2 o 70.121 68.396 180.00 0.90540 0.00
    3 4 9 2 2 o 5.623 5.491 0.00 0.90529 0.00
    4 -2 9 2 2 o 14.733 14.346 180.00 0.90525 0.00
    2 1 9 1 1 o 0.693 0.697 14.79 0.88600 0.00
    7 1 4 2 2 o 34.640 33.750 180.00 0.90513 0.00
    4 6 2 1 2 o 26.875 27.032 -103.75 0.89150 0.02
    0 5 6 1 1 o 273.340 272.838 28.45 0.88984 0.19
    4 -5 -3 2 2 o 11.884 11.507 0.00 0.90489 0.00
    6 4 5 2 2 o 8.955 8.643 0.00 0.90479 0.00
    1 2 -10 2 1 o 13.295 12.838 180.00 0.89915 0.00
    3 7 0 2 2 o 88.467 85.484 180.00 0.90463 0.00
    9 2 5 1 2 o 4.800 4.806 7.52 0.89092 0.00
    0 5 8 2 2 o 4.950 4.742 180.00 0.90417 0.00
    7 0 4 2 1 o 16.238 15.540 0.00 0.89847 0.00
    5 1 9 2 1 o 24.703 23.666 180.00 0.89844 0.00
    3 7 2 2 2 o 0.434 0.395 180.00 0.90392 0.00
    6 -1 -4 2 1 o 0.865 0.810 180.00 0.89831 0.00
    0 7 -3 2 2 o 0.375 0.341 180.00 0.90387 0.00
    3 1 -9 2 1 o 30.863 29.539 180.00 0.89827 0.00
    8 2 6 1 2 o 227.922 230.279 -156.71 0.89020 0.15
    3 5 8 2 1 o 46.391 44.292 0.00 0.89808 0.00
    9 4 1 1 2 o 44.967 44.542 7.61 0.89404 0.03
    4 5 5 1 2 o 67.580 66.863 170.34 0.89394 0.05
    4 6 5 2 2 o 16.964 16.102 0.00 0.90322 0.00
    1 7 -3 2 2 o 3.864 3.645 0.00 0.90308 0.00
    7 3 6 1 2 o 147.485 155.669 110.01 0.88932 0.10
    2 3 8 1 2 o 219.575 217.509 -23.54 0.89331 0.15
    3 0 -9 2 2 o 4.057 3.809 180.00 0.90286 0.00
    0 6 -6 2 2 o 21.850 20.782 180.00 0.90282 0.00
    5 -4 5 2 1 o 17.544 16.717 180.00 0.89715 0.00
    4 5 -5 2 1 o 4.672 4.391 0.00 0.89698 0.00
    7 2 0 2 2 o 5.238 4.936 180.00 0.90242 0.00
    4 -4 7 2 1 o 4.009 3.832 180.00 0.89670 0.00
    3 6 3 1 2 o 18.375 20.288 -39.96 0.88874 0.01
    9 3 4 1 1 o 46.158 46.138 85.33 0.88697 0.06
    4 0 -8 2 1 o 0.149 0.142 180.00 0.89632 0.00
    7 1 -1 2 1 o 16.627 15.981 180.00 0.89601 0.00
    7 -1 2 2 1 o 9.185 8.820 0.00 0.89598 0.00
    1 5 6 1 1 o 6.975 6.997 -17.06 0.88651 0.01
    1 7 4 2 2 o 21.522 20.826 0.00 0.90137 0.00
    2 7 4 2 1 o 3.048 2.962 0.00 0.89579 0.00
    5 6 0 1 1 o 50.309 60.444 -90.00 0.88240 0.04
    10 3 2 1 1 o 175.554 176.214 138.74 0.88624 0.24
    1 -2 -10 2 2 o 6.824 6.661 0.00 0.90123 0.00
    2 3 -9 2 1 o 6.392 6.230 180.00 0.89561 0.00
    0 6 4 1 1 o 142.528 169.173 -65.40 0.88228 0.10
    2 5 -7 2 2 o 20.637 20.299 180.00 0.90095 0.00
    3 -4 8 2 2 o 2.702 2.663 180.00 0.90093 0.00
    7 2 4 2 1 o 10.201 10.114 180.00 0.89519 0.00
    6 -2 -3 2 2 o 9.842 9.838 0.00 0.90059 0.00
    6 -3 4 2 1 o 22.113 22.173 180.00 0.89496 0.00
    6 -3 -1 2 2 o 17.819 18.081 0.00 0.90028 0.00
    7 -1 1 2 1 o 0.200 0.207 180.00 0.89469 0.00
    4 1 10 2 1 o 1.963 2.003 0.00 0.89467 0.00
    5 0 9 2 1 o 45.770 46.749 180.00 0.89458 0.00
    2 -4 -8 2 1 o 87.495 89.665 0.00 0.89450 0.00
    1 6 -6 2 1 o 22.050 22.701 0.00 0.89442 0.00
    6 4 -2 2 2 o 0.496 0.509 180.00 0.89997 0.00
    0 3 10 2 1 o 0.091 0.095 0.00 0.89428 0.00
    5 5 -3 2 2 o 1.168 1.210 180.00 0.89983 0.00
    5 -2 8 2 1 o 25.950 26.953 0.00 0.89421 0.00
    4 1 -8 2 1 o 32.468 33.938 180.00 0.89402 0.00
    2 1 9 1 2 o 0.578 0.697 14.79 0.88600 0.00
    11 2 0 1 1 o 35.362 34.903 -90.00 0.88798 0.02
    0 5 6 1 2 o 269.037 272.838 28.45 0.88984 0.09
    1 -4 9 2 1 o 9.667 10.166 180.00 0.89365 0.00
    0 4 -9 2 1 o 5.503 5.860 0.00 0.89361 0.00
    1 2 -10 2 2 o 12.136 12.838 180.00 0.89915 0.00
    3 7 -1 2 1 o 15.426 16.325 180.00 0.89335 0.00
    1 -6 6 2 1 o 18.739 19.809 180.00 0.89328 0.00
    6 -2 6 2 1 o 8.714 9.221 0.00 0.89326 0.00
    4 -5 5 2 1 o 10.018 10.601 0.00 0.89319 0.00
    3 0 9 1 1 o 173.490 193.290 38.28 0.87963 0.12
    3 4 7 1 1 o 120.924 129.079 -114.17 0.88364 0.17
    4 6 -3 2 1 o 4.861 5.117 0.00 0.89296 0.00
    7 0 4 2 2 o 14.776 15.540 0.00 0.89847 0.00
    5 6 1 2 1 o 0.066 0.070 180.00 0.89290 0.00
    5 1 9 2 2 o 22.556 23.666 180.00 0.89844 0.00
    6 -1 -4 2 2 o 0.758 0.810 180.00 0.89831 0.00
    3 1 -9 2 2 o 28.313 29.539 180.00 0.89827 0.00
    4 0 10 2 1 o 61.657 63.934 180.00 0.89254 0.00
    3 5 8 2 2 o 42.668 44.292 0.00 0.89808 0.00
    1 6 4 1 1 o 0.815 0.926 114.09 0.87903 0.00
    5 6 2 2 1 o 4.794 4.920 180.00 0.89221 0.00
    11 2 1 1 1 o 38.138 44.365 59.58 0.88281 0.05
    6 -1 7 2 1 o 19.306 19.787 0.00 0.89212 0.00
    3 7 3 2 1 o 0.258 0.272 180.00 0.89199 0.00
    11 2 0 1 2 o 29.108 34.903 -90.00 0.88798 0.01
    5 -4 -3 2 1 o 39.928 40.573 0.00 0.89186 0.00
    6 0 8 1 1 o 10.250 11.260 141.99 0.87834 0.01
    5 -4 5 2 2 o 16.563 16.717 180.00 0.89715 0.00
    1 0 11 2 1 o 16.803 16.944 180.00 0.89150 0.00
    4 5 -5 2 2 o 4.354 4.391 0.00 0.89698 0.00
    5 5 6 2 1 o 38.415 38.627 180.00 0.89134 0.00
    11 0 3 1 1 o 3.859 4.891 110.85 0.88180 0.00
    4 -4 7 2 2 o 3.821 3.832 180.00 0.89670 0.00
    3 -1 -9 2 1 o 0.593 0.595 180.00 0.89099 0.00
    9 3 4 1 2 o 37.475 46.138 85.33 0.88697 0.02
    4 0 -8 2 2 o 0.142 0.142 180.00 0.89632 0.00
    7 0 -1 2 1 o 0.569 0.570 180.00 0.89076 0.00
    5 -3 7 2 1 o 6.579 6.584 0.00 0.89056 0.00
    7 1 -1 2 2 o 15.971 15.981 180.00 0.89601 0.00
    5 6 1 1 1 o 13.687 14.811 -156.72 0.87733 0.02
    7 -1 2 2 2 o 8.814 8.820 0.00 0.89598 0.00
    1 5 6 1 2 o 5.584 6.997 -17.06 0.88651 0.00
    2 7 4 2 2 o 2.961 2.962 0.00 0.89579 0.00
    2 3 -9 2 2 o 6.233 6.230 180.00 0.89561 0.00
    10 3 2 1 2 o 146.093 176.214 138.74 0.88624 0.10
    5 6 0 1 2 o 55.382 60.444 -90.00 0.88240 0.02
    0 6 4 1 2 o 157.583 169.173 -65.40 0.88228 0.05
    7 -1 3 2 1 o 65.614 65.431 0.00 0.88968 0.00
    7 2 4 2 2 o 10.147 10.114 180.00 0.89519 0.00
    3 -6 4 2 1 o 2.483 2.468 0.00 0.88945 0.00
    6 -3 4 2 2 o 22.276 22.173 180.00 0.89496 0.00
    3 -4 -7 2 1 o 3.080 3.064 180.00 0.88942 0.00
    7 -1 1 2 2 o 0.210 0.207 180.00 0.89469 0.00
    4 1 10 2 2 o 2.022 2.003 0.00 0.89467 0.00
    0 7 4 2 1 o 12.664 12.560 0.00 0.88913 0.00
    5 0 9 2 2 o 47.195 46.749 180.00 0.89458 0.00
    2 -4 -8 2 2 o 90.603 89.665 0.00 0.89450 0.00
    1 6 -6 2 2 o 22.972 22.701 0.00 0.89442 0.00
    1 -6 -6 2 1 o 0.689 0.678 0.00 0.88879 0.00
    0 3 10 2 2 o 0.096 0.095 0.00 0.89428 0.00
    5 -2 8 2 2 o 27.344 26.953 0.00 0.89421 0.00
    4 1 -8 2 2 o 34.492 33.938 180.00 0.89402 0.00
    3 -3 -8 2 1 o 3.973 3.896 0.00 0.88841 0.00
    1 6 7 2 1 o 22.594 22.203 180.00 0.88820 0.00
    1 -4 9 2 2 o 10.339 10.166 180.00 0.89365 0.00
    0 4 -9 2 2 o 5.983 5.860 0.00 0.89361 0.00
    1 1 11 2 1 o 8.792 8.632 180.00 0.88808 0.00
    3 7 -1 2 2 o 16.602 16.325 180.00 0.89335 0.00
    3 3 10 2 1 o 30.118 29.624 180.00 0.88783 0.00
    1 -6 6 2 2 o 20.124 19.809 180.00 0.89328 0.00
    6 -2 6 2 2 o 9.367 9.221 0.00 0.89326 0.00
    9 4 2 1 1 o 17.528 19.049 -162.17 0.87849 0.02
    4 -5 5 2 2 o 10.761 10.601 0.00 0.89319 0.00
    5 2 8 1 1 o 102.458 111.238 106.04 0.87446 0.14
    2 0 -10 2 1 o 0.002 0.001 0.00 0.88760 0.00
    7 3 2 2 1 o 12.600 12.443 180.00 0.88758 0.00
    3 -6 -3 2 1 o 0.052 0.050 0.00 0.88757 0.00
    6 5 4 1 1 o 33.866 36.558 81.65 0.87447 0.04
    6 5 2 2 1 o 0.001 0.000 180.00 0.88749 0.00
    4 6 -3 2 2 o 5.172 5.117 0.00 0.89296 0.00
    3 4 7 1 2 o 118.104 129.079 -114.17 0.88364 0.08
    3 0 9 1 2 o 175.390 193.290 38.28 0.87963 0.06
    5 6 1 2 2 o 0.070 0.070 180.00 0.89290 0.00
    4 0 10 2 2 o 64.082 63.934 180.00 0.89254 0.00
    3 -2 10 2 1 o 9.194 9.184 180.00 0.88694 0.00
    1 -7 3 2 1 o 8.846 8.845 180.00 0.88688 0.00
    5 6 2 2 2 o 4.909 4.920 180.00 0.89221 0.00
    11 2 1 1 2 o 40.880 44.365 59.58 0.88281 0.03
    6 -1 7 2 2 o 19.725 19.787 0.00 0.89212 0.00
    1 6 4 1 2 o 0.782 0.926 114.09 0.87903 0.00
    6 5 1 2 1 o 62.528 62.719 180.00 0.88659 0.00
    3 7 3 2 2 o 0.269 0.272 180.00 0.89199 0.00
    2 6 7 2 1 o 4.121 4.139 180.00 0.88635 0.00
    5 -4 -3 2 2 o 40.419 40.573 0.00 0.89186 0.00
    1 -7 -3 2 1 o 13.211 13.242 180.00 0.88611 0.00
    5 2 9 2 1 o 0.002 0.003 0.00 0.88610 0.00
    6 0 8 1 2 o 9.649 11.260 141.99 0.87834 0.00
    5 6 0 2 1 o 1.056 1.058 180.00 0.88608 0.00
    3 3 8 1 1 o 78.729 84.681 -111.02 0.87681 0.11
    1 0 11 2 2 o 16.930 16.944 180.00 0.89150 0.00
    7 2 7 1 1 o 167.306 195.249 -105.19 0.87279 0.23
    2 5 6 1 1 o 70.536 75.450 -155.29 0.87672 0.10
    7 -1 0 2 1 o 4.669 4.665 0.00 0.88588 0.00
    5 5 6 2 2 o 38.689 38.627 180.00 0.89134 0.00
    2 -3 -9 2 1 o 12.433 12.372 0.00 0.88563 0.00
    11 0 3 1 2 o 4.596 4.891 110.85 0.88180 0.00
    3 -1 -9 2 2 o 0.600 0.595 180.00 0.89099 0.00
    2 0 11 2 1 o 33.939 33.665 0.00 0.88546 0.00
    7 3 1 2 1 o 2.037 2.017 180.00 0.88536 0.00
    7 0 -1 2 2 o 0.575 0.570 180.00 0.89076 0.00
    7 2 -1 2 1 o 20.354 20.112 180.00 0.88517 0.00
    5 -3 7 2 2 o 6.676 6.584 0.00 0.89056 0.00
    7 4 5 1 1 o 103.156 108.855 -179.02 0.87572 0.14
    5 6 1 1 2 o 12.547 14.811 -156.72 0.87733 0.01
    2 7 -3 2 1 o 1.071 1.064 180.00 0.88462 0.00
    0 5 -8 2 1 o 1.016 1.014 180.00 0.88449 0.00
    7 -1 3 2 2 o 64.569 65.431 0.00 0.88968 0.00
    5 6 3 2 1 o 0.767 0.784 180.00 0.88406 0.00
    10 2 4 1 1 o 111.204 119.255 -109.75 0.87482 0.15
    7 1 5 2 1 o 38.112 39.038 0.00 0.88402 0.00
    2 1 11 2 1 o 0.148 0.153 0.00 0.88398 0.00
    3 -6 4 2 2 o 2.373 2.468 0.00 0.88945 0.00
    3 -4 -7 2 2 o 2.962 3.064 180.00 0.88942 0.00
    2 -6 -5 2 1 o 25.460 26.816 180.00 0.88373 0.00
    0 7 4 2 2 o 11.825 12.560 0.00 0.88913 0.00
    1 -3 10 2 1 o 28.949 31.066 0.00 0.88355 0.00
    1 -6 -6 2 2 o 0.601 0.678 0.00 0.88879 0.00
    3 1 9 1 1 o 92.968 111.975 20.86 0.86990 0.13
    3 -3 -8 2 2 o 3.256 3.896 0.00 0.88841 0.00
    1 6 7 2 2 o 18.633 22.203 180.00 0.88820 0.00
    5 4 -5 2 1 o 10.986 13.452 180.00 0.88261 0.00
    1 1 11 2 2 o 7.043 8.632 180.00 0.88808 0.00
    4 -1 -8 2 1 o 24.750 30.022 0.00 0.88259 0.00
    7 3 3 2 1 o 0.161 0.206 0.00 0.88240 0.00
    2 6 4 1 1 o 41.012 48.865 37.66 0.86949 0.05
    3 3 10 2 2 o 23.583 29.624 180.00 0.88783 0.00
    9 4 2 1 2 o 16.640 19.049 -162.17 0.87849 0.01
    2 0 -10 2 2 o -0.001 0.001 0.00 0.88760 0.00
    7 3 2 2 2 o 9.802 12.443 180.00 0.88758 0.00
    3 -6 -3 2 2 o 0.027 0.050 0.00 0.88757 0.00
    5 2 8 1 2 o 92.041 111.238 106.04 0.87446 0.06
    6 5 2 2 2 o -0.013 0.000 180.00 0.88749 0.00
    6 5 4 1 2 o 30.612 36.558 81.65 0.87447 0.02
    8 4 4 1 1 o 6.790 7.989 166.96 0.87281 0.01
    6 1 8 1 1 o 47.225 58.460 106.96 0.86866 0.06
    3 -2 10 2 2 o 6.897 9.184 180.00 0.88694 0.00
    1 -7 3 2 2 o 6.811 8.845 180.00 0.88688 0.00
    11 1 3 1 1 o 30.073 35.836 133.84 0.87200 0.04
    2 1 -10 2 1 o 2.838 3.830 0.00 0.88113 0.00
    6 5 1 2 2 o 49.781 62.719 180.00 0.88659 0.00
    6 3 7 2 1 o 12.588 15.754 0.00 0.88106 0.00
    6 5 3 2 1 o 1.264 1.548 0.00 0.88100 0.00
    7 5 3 1 1 o 5.499 7.197 83.53 0.86803 0.01
    2 6 7 2 2 o 3.244 4.139 180.00 0.88635 0.00
    1 -5 8 2 1 o 11.646 14.645 180.00 0.88087 0.00
    4 2 10 2 1 o 17.168 21.353 0.00 0.88085 0.00
    2 -7 0 2 1 o 0.002 0.033 0.00 0.88082 0.00
    1 -7 -3 2 2 o 10.817 13.242 180.00 0.88611 0.00
    5 2 9 2 2 o -0.008 0.003 0.00 0.88610 0.00
    5 6 0 2 2 o 0.902 1.058 180.00 0.88608 0.00
    3 3 8 1 2 o 70.056 84.681 -111.02 0.87681 0.05
    7 -1 0 2 2 o 3.827 4.665 0.00 0.88588 0.00
    7 2 7 1 2 o 140.454 195.249 -105.19 0.87279 0.10
    2 5 6 1 2 o 62.488 75.450 -155.29 0.87672 0.04
    0 0 11 2 1 o 9.278 10.810 180.00 0.88028 0.00
    2 -3 -9 2 2 o 10.869 12.372 0.00 0.88563 0.00
    5 -3 -5 2 1 o 7.962 8.950 180.00 0.88001 0.00
    2 0 11 2 2 o 30.000 33.665 0.00 0.88546 0.00
    7 3 1 2 2 o 1.807 2.017 180.00 0.88536 0.00
    0 3 -10 2 1 o 87.897 97.488 0.00 0.87987 0.00
    7 2 -1 2 2 o 18.266 20.112 180.00 0.88517 0.00
    2 -5 -7 2 1 o 1.353 1.466 180.00 0.87949 0.00
    7 4 5 1 2 o 91.642 108.855 -179.02 0.87572 0.06
    5 3 -6 2 1 o 13.295 14.411 180.00 0.87918 0.00
    2 7 -3 2 2 o 0.994 1.064 180.00 0.88462 0.00
    1 -1 11 2 1 o 0.549 0.587 180.00 0.87910 0.00
    2 -7 1 2 1 o 3.048 3.311 0.00 0.87908 0.00
    0 5 -8 2 2 o 0.950 1.014 180.00 0.88449 0.00
    4 6 3 1 1 o 23.477 34.287 -91.83 0.86623 0.03
    6 -3 -2 2 1 o -0.026 0.000 0.00 0.87880 0.00
    5 6 3 2 2 o 0.721 0.784 180.00 0.88406 0.00
    6 3 7 1 1 o 6.604 10.557 -59.40 0.86571 0.01
    7 1 5 2 2 o 36.034 39.038 0.00 0.88402 0.00
    2 1 11 2 2 o 0.138 0.153 0.00 0.88398 0.00
    0 2 9 1 1 o 4.302 5.355 164.65 0.86940 0.00
    5 -2 -6 2 1 o 11.352 12.429 180.00 0.87850 0.00
    10 2 4 1 2 o 99.444 119.255 -109.75 0.87482 0.07
    1 -4 -9 2 1 o 1.657 1.802 0.00 0.87842 0.00
    2 -1 -10 2 1 o 36.409 39.699 180.00 0.87840 0.00
    6 5 0 2 1 o 50.729 55.301 180.00 0.87839 0.00
    2 -6 -5 2 2 o 24.491 26.816 180.00 0.88373 0.00
    1 -3 10 2 2 o 28.342 31.066 0.00 0.88355 0.00
    8 5 0 1 1 o 0.403 0.646 0.00 0.86519 0.00
    3 2 -9 2 1 o 8.376 9.216 0.00 0.87795 0.00
    9 1 6 1 1 o 73.802 118.733 163.29 0.86498 0.09
    5 5 5 1 1 o 106.503 174.453 -94.60 0.86482 0.14
    7 0 5 2 1 o 3.684 3.986 180.00 0.87757 0.00
    3 1 9 1 2 o 67.294 111.975 20.86 0.86990 0.05
    5 4 -5 2 2 o 12.353 13.452 180.00 0.88261 0.00
    4 -1 -8 2 2 o 27.708 30.022 0.00 0.88259 0.00
    7 3 3 2 2 o 0.190 0.206 0.00 0.88240 0.00
    11 2 2 1 1 o 79.080 103.718 -163.25 0.86782 0.10
    2 6 4 1 2 o 30.898 48.865 37.66 0.86949 0.02
    6 3 -4 2 1 o 40.650 43.225 0.00 0.87664 0.00
    2 -4 9 2 1 o 0.531 0.569 0.00 0.87653 0.00
    1 4 -9 2 1 o 5.117 5.387 0.00 0.87642 0.00
    8 4 4 1 2 o 5.653 7.989 166.96 0.87281 0.00
    7 -1 4 2 1 o 47.634 50.033 0.00 0.87624 0.00
    6 1 8 1 2 o 39.076 58.460 106.96 0.86866 0.03
    4 2 -8 2 1 o 4.111 4.334 180.00 0.87604 0.00
    7 3 0 2 1 o 6.290 6.554 0.00 0.87591 0.00
    0 7 -4 2 1 o 41.063 42.885 180.00 0.87589 0.00
    2 1 -10 2 2 o 3.639 3.830 0.00 0.88113 0.00
    11 1 3 1 2 o 24.169 35.836 133.84 0.87200 0.02
    6 3 7 2 2 o 15.134 15.754 0.00 0.88106 0.00
    6 5 3 2 2 o 1.492 1.548 0.00 0.88100 0.00
    1 -5 8 2 2 o 14.007 14.645 180.00 0.88087 0.00
    4 2 10 2 2 o 20.453 21.353 0.00 0.88085 0.00
    6 4 6 2 1 o 12.696 13.285 0.00 0.87538 0.00
    2 -7 0 2 2 o 0.026 0.033 0.00 0.88082 0.00
    7 5 3 1 2 o 4.948 7.197 83.53 0.86803 0.00
    1 2 9 1 1 o 35.205 53.271 167.99 0.86629 0.05
    2 -7 -1 2 1 o 54.497 56.803 0.00 0.87533 0.00
    5 6 2 1 1 o 109.336 160.822 16.72 0.86262 0.15
    3 7 -2 2 1 o 2.198 2.326 180.00 0.87525 0.00
    0 1 11 2 1 o 18.375 19.226 0.00 0.87516 0.00
    5 -1 9 2 1 o 4.664 4.871 0.00 0.87513 0.00
    7 2 5 2 1 o 8.224 8.677 180.00 0.87498 0.00
    0 0 11 2 2 o 10.224 10.810 180.00 0.88028 0.00
    4 -1 10 2 1 o 2.881 3.090 180.00 0.87481 0.00
    6 1 -5 2 1 o 6.971 7.398 0.00 0.87467 0.00
    5 -3 -5 2 2 o 8.401 8.950 180.00 0.88001 0.00
    0 3 -10 2 2 o 91.039 97.488 0.00 0.87987 0.00
    3 6 -5 2 1 o 51.210 55.083 180.00 0.87439 0.00
    2 -5 -7 2 2 o 1.344 1.466 180.00 0.87949 0.00
    6 1 8 2 1 o 20.661 22.918 180.00 0.87383 0.00
    5 3 -6 2 2 o 12.858 14.411 180.00 0.87918 0.00
    1 -1 11 2 2 o 0.533 0.587 180.00 0.87910 0.00
    2 -7 1 2 2 o 2.925 3.311 0.00 0.87908 0.00
    3 -5 7 2 1 o 9.429 10.732 0.00 0.87352 0.00
    4 6 3 1 2 o 24.190 34.287 -91.83 0.86623 0.01
    1 7 -4 2 1 o 93.491 105.739 0.00 0.87343 0.00
    6 -3 -2 2 2 o -0.041 0.000 0.00 0.87880 0.00
    3 7 4 2 1 o 5.539 6.438 180.00 0.87333 0.00
    5 -5 1 2 1 o 4.892 5.573 0.00 0.87316 0.00
    0 6 7 2 1 o 65.914 76.063 0.00 0.87309 0.00
    5 -2 -6 2 2 o 10.624 12.429 180.00 0.87850 0.00
    6 3 7 1 2 o 6.982 10.557 -59.40 0.86571 0.00
    0 2 9 1 2 o 3.001 5.355 164.65 0.86940 0.00
    8 5 1 1 1 o 76.843 116.851 -147.04 0.86041 0.10
    1 -4 -9 2 2 o 1.557 1.802 0.00 0.87842 0.00
    2 -1 -10 2 2 o 34.142 39.699 180.00 0.87840 0.00
    6 5 0 2 2 o 47.573 55.301 180.00 0.87839 0.00
    4 -5 -4 2 1 o -0.021 0.003 0.00 0.87264 0.00
    3 2 -9 2 2 o 7.716 9.216 0.00 0.87795 0.00
    6 0 -5 2 1 o 0.101 0.191 180.00 0.87249 0.00
    8 5 0 1 2 o 0.409 0.646 0.00 0.86519 0.00
    9 1 6 1 2 o 73.725 118.733 163.29 0.86498 0.05
    5 6 -1 2 1 o 23.206 27.778 0.00 0.87224 0.00
    10 1 5 1 1 o 17.972 29.206 -50.57 0.85953 0.02
    7 1 -2 2 1 o 4.068 4.998 180.00 0.87219 0.00
    7 0 5 2 2 o 3.398 3.986 180.00 0.87757 0.00
    5 5 5 1 2 o 105.193 174.453 -94.60 0.86482 0.07
    6 -3 5 2 1 o 3.171 3.783 0.00 0.87189 0.00
    2 -1 11 2 1 o 26.309 32.071 0.00 0.87149 0.00
    1 -5 -8 2 1 o 39.129 47.522 0.00 0.87148 0.00
    1 7 5 2 1 o 18.261 22.247 0.00 0.87145 0.00
    6 4 6 1 1 o 1.668 2.300 -169.82 0.86256 0.00
    11 2 2 1 2 o 74.620 103.718 -163.25 0.86782 0.05
    1 5 -8 2 1 o 1.950 2.480 0.00 0.87130 0.00
    6 3 -4 2 2 o 35.755 43.225 0.00 0.87664 0.00
    2 -4 9 2 2 o 0.453 0.569 0.00 0.87653 0.00
    1 4 -9 2 2 o 4.515 5.387 0.00 0.87642 0.00
    4 6 6 2 1 o 0.329 0.493 0.00 0.87097 0.00
    7 -1 4 2 2 o 41.703 50.033 0.00 0.87624 0.00
    4 2 -8 2 2 o 3.512 4.334 180.00 0.87604 0.00
    4 -3 -7 2 1 o 17.155 20.501 180.00 0.87056 0.00
    7 3 0 2 2 o 5.558 6.554 0.00 0.87591 0.00
    2 -3 10 2 1 o 9.938 11.893 180.00 0.87047 0.00
    0 7 -4 2 2 o 36.009 42.885 180.00 0.87589 0.00
    4 4 7 1 1 o 127.646 177.256 -66.05 0.86151 0.16
    10 3 3 1 1 o 99.631 141.353 83.28 0.86140 0.13
    2 -7 2 2 1 o 41.975 49.385 0.00 0.87023 0.00
    7 -1 -1 2 1 o 41.080 48.472 0.00 0.87022 0.00
    7 3 4 2 1 o 2.706 3.263 180.00 0.87019 0.00
    0 1 -11 2 1 o 75.835 89.052 180.00 0.87013 0.00
    5 -5 2 2 1 o 1.432 1.665 0.00 0.87001 0.00
    6 4 6 2 2 o 11.217 13.285 0.00 0.87538 0.00
    2 -7 -1 2 2 o 48.878 56.803 0.00 0.87533 0.00
    3 5 6 1 1 o 70.583 102.162 108.89 0.86111 0.10
    3 7 -2 2 2 o 1.903 2.326 180.00 0.87525 0.00
    1 2 9 1 2 o 36.699 53.271 167.99 0.86629 0.02
    6 4 -3 2 1 o 0.683 0.801 180.00 0.86978 0.00
    6 4 6 1 2 o 1.392 2.300 -169.82 0.86256 0.00
    0 1 11 2 2 o 16.504 19.226 0.00 0.87516 0.00
    5 6 2 1 2 o 89.441 160.822 16.72 0.86262 0.06
    5 -1 9 2 2 o 4.218 4.871 0.00 0.87513 0.00
    7 2 5 2 2 o 7.358 8.677 180.00 0.87498 0.00
    2 6 -6 2 1 o 1.374 1.589 0.00 0.86949 0.00
    4 -1 10 2 2 o 2.532 3.090 180.00 0.87481 0.00
    1 2 11 2 1 o 0.033 0.038 180.00 0.86937 0.00
    5 0 -7 2 1 o 18.348 21.501 0.00 0.86935 0.00
    6 1 -5 2 2 o 6.334 7.398 0.00 0.87467 0.00
    5 1 -7 2 1 o 9.287 10.998 0.00 0.86925 0.00
    5 -5 0 2 1 o 0.571 0.665 180.00 0.86925 0.00
    5 6 4 2 1 o 0.120 0.152 180.00 0.86904 0.00
    3 6 -5 2 2 o 46.443 55.083 180.00 0.87439 0.00
    4 4 9 2 1 o 22.594 27.421 180.00 0.86874 0.00
    6 0 8 2 1 o 0.908 1.074 180.00 0.86871 0.00
    6 1 8 2 2 o 18.468 22.918 180.00 0.87383 0.00
    5 4 8 2 1 o 7.720 9.829 0.00 0.86816 0.00
    3 -5 7 2 2 o 8.216 10.732 0.00 0.87352 0.00
    2 7 5 2 1 o 15.549 20.078 180.00 0.86809 0.00
    1 7 -4 2 2 o 82.195 105.739 0.00 0.87343 0.00
    3 7 4 2 2 o 4.714 6.438 180.00 0.87333 0.00
    3 6 7 2 1 o 23.827 31.533 0.00 0.86787 0.00
    5 -5 1 2 2 o 4.267 5.573 0.00 0.87316 0.00
    0 6 7 2 2 o 56.592 76.063 0.00 0.87309 0.00
    6 5 4 2 1 o 0.109 0.151 0.00 0.86760 0.00
    7 0 -2 2 1 o 6.226 8.404 0.00 0.86756 0.00
    8 5 1 1 2 o 70.249 116.851 -147.04 0.86041 0.05
    2 -6 6 2 1 o 0.227 0.309 180.00 0.86741 0.00
    8 1 7 1 1 o 55.256 91.231 -142.78 0.85486 0.07
    3 -5 -6 2 1 o 88.992 125.060 180.00 0.86730 0.00
    2 2 11 2 1 o 6.461 9.476 180.00 0.86730 0.00
    4 -5 -4 2 2 o -0.044 0.003 0.00 0.87264 0.00
    6 0 -5 2 2 o 0.016 0.191 180.00 0.87249 0.00
    5 6 -1 2 2 o 18.770 27.778 0.00 0.87224 0.00
    7 1 -2 2 2 o 3.159 4.998 180.00 0.87219 0.00
    10 1 5 1 2 o 16.986 29.206 -50.57 0.85953 0.01
    3 6 4 1 1 o 142.284 257.514 -23.03 0.85425 0.20
    6 -3 5 2 2 o 2.544 3.783 0.00 0.87189 0.00
    2 -1 11 2 2 o 19.763 32.071 0.00 0.87149 0.00
    1 -5 -8 2 2 o 29.546 47.522 0.00 0.87148 0.00
    1 7 5 2 2 o 13.665 22.247 0.00 0.87145 0.00
    2 2 9 1 1 o 49.574 86.552 -65.47 0.85715 0.07
    1 5 -8 2 2 o 1.308 2.480 0.00 0.87130 0.00
    4 6 6 2 2 o 0.106 0.493 0.00 0.87097 0.00
    4 -3 -7 2 2 o 11.765 20.501 180.00 0.87056 0.00
    2 -3 10 2 2 o 6.693 11.893 180.00 0.87047 0.00
    5 -4 6 2 1 o 1.271 2.242 0.00 0.86498 0.00
    4 4 7 1 2 o 110.345 177.256 -66.05 0.86151 0.07
    2 -7 2 2 2 o 28.647 49.385 0.00 0.87023 0.00
    7 -1 -1 2 2 o 27.748 48.472 0.00 0.87022 0.00
    7 3 4 2 2 o 1.691 3.263 180.00 0.87019 0.00
    10 3 3 1 2 o 86.118 141.353 83.28 0.86140 0.06
    0 1 -11 2 2 o 51.406 89.052 180.00 0.87013 0.00
    6 -2 -4 2 1 o 6.818 11.216 180.00 0.86472 0.00
    5 -5 2 2 2 o 0.992 1.665 0.00 0.87001 0.00
    3 -2 -9 2 1 o 1.769 3.402 0.00 0.86452 0.00
    3 5 6 1 2 o 62.028 102.162 108.89 0.86111 0.04
    6 4 -3 2 2 o 0.455 0.801 180.00 0.86978 0.00
    2 2 9 1 2 o 24.240 86.552 -65.47 0.85715 0.02
    4 -4 -6 2 1 o 0.464 1.146 180.00 0.86422 0.00
    5 5 -4 2 1 o 12.649 20.618 0.00 0.86417 0.00
    4 -6 1 2 1 o 2.330 4.032 0.00 0.86413 0.00
    2 6 -6 2 2 o 0.980 1.589 0.00 0.86949 0.00
    6 2 8 2 1 o -0.091 0.006 0.00 0.86400 0.00
    1 2 11 2 2 o 0.023 0.038 180.00 0.86937 0.00
    5 0 -7 2 2 o 12.920 21.501 0.00 0.86935 0.00
    4 3 8 1 1 o 7.471 12.438 -160.84 0.85518 0.01
    5 1 -7 2 2 o 6.497 10.998 0.00 0.86925 0.00
    5 -5 0 2 2 o 0.419 0.665 180.00 0.86925 0.00
    5 6 4 2 2 o 0.077 0.152 180.00 0.86904 0.00
    3 1 11 2 1 o 35.638 54.931 0.00 0.86354 0.00
    6 5 -1 2 1 o 0.968 1.752 180.00 0.86345 0.00
    4 4 9 2 2 o 17.789 27.421 180.00 0.86874 0.00
    6 0 8 2 2 o 0.746 1.074 180.00 0.86871 0.00
    3 0 11 2 1 o 0.279 0.591 0.00 0.86315 0.00
    4 7 1 2 1 o 0.056 0.086 0.00 0.86314 0.00
    2 -7 -2 2 1 o 0.000 0.000 180.00 0.86300 0.00
    9 4 3 1 1 o 101.798 174.048 -86.04 0.85428 0.13
    5 4 8 2 2 o 6.930 9.829 0.00 0.86816 0.00
    1 -3 -10 2 1 o 15.391 22.262 180.00 0.86278 0.00
    2 7 5 2 2 o 14.113 20.078 180.00 0.86809 0.00
    3 6 7 2 2 o 22.559 31.533 0.00 0.86787 0.00
    4 5 8 2 1 o 0.314 0.424 0.00 0.86244 0.00
    6 5 4 2 2 o 0.108 0.151 0.00 0.86760 0.00
    4 -6 0 2 1 o 3.713 4.890 180.00 0.86222 0.00
    7 0 -2 2 2 o 6.194 8.404 0.00 0.86756 0.00
    1 -7 4 2 1 o 1.515 2.090 180.00 0.86205 0.00
    2 -6 6 2 2 o 0.230 0.309 180.00 0.86741 0.00
    7 2 -2 2 1 o 14.310 19.677 180.00 0.86195 0.00
    8 1 7 1 2 o 22.773 91.231 -142.78 0.85486 0.02
    3 -5 -6 2 2 o 91.610 125.060 180.00 0.86730 0.00
    2 2 11 2 2 o 6.680 9.476 180.00 0.86730 0.00
    6 2 -5 2 1 o 0.556 1.004 0.00 0.86193 0.00
    3 6 4 1 2 o 55.811 257.514 -23.03 0.85425 0.05
    4 1 9 1 1 o 15.871 64.733 -108.77 0.84876 0.02
    3 -6 5 2 1 o 12.376 17.670 0.00 0.86111 0.00
    1 -7 -4 2 1 o 0.373 0.732 180.00 0.86111 0.00
    4 7 2 2 1 o 0.621 0.886 0.00 0.86108 0.00
    2 -5 8 2 1 o 3.775 5.363 180.00 0.86104 0.00
    6 6 0 1 1 o 0.030 0.153 0.00 0.84849 0.00
    3 4 -8 2 1 o 16.272 23.342 0.00 0.86062 0.00
    1 5 9 2 1 o 21.603 33.719 180.00 0.86005 0.00
    1 3 -10 2 1 o 13.498 21.319 180.00 0.86003 0.00
    5 -5 3 2 1 o 0.048 0.115 180.00 0.86003 0.00
    2 2 -10 2 1 o 0.772 1.295 0.00 0.85998 0.00
    2 5 9 2 1 o 25.057 39.375 0.00 0.85994 0.00
    7 3 -1 2 1 o 0.105 0.176 0.00 0.85988 0.00
    5 -4 6 2 2 o 1.334 2.242 0.00 0.86498 0.00
    7 -2 2 2 1 o 1.838 2.994 180.00 0.85959 0.00
    4 -5 6 2 1 o 33.150 55.158 0.00 0.85956 0.00
    4 6 -4 2 1 o 14.631 24.433 0.00 0.85950 0.00
    1 4 10 2 1 o 0.255 0.551 0.00 0.85948 0.00
    12 0 0 1 1 o 60.127 98.953 0.00 0.85406 0.02
    5 3 9 2 1 o 8.547 15.238 0.00 0.85946 0.00
    6 -2 -4 2 2 o 6.826 11.216 180.00 0.86472 0.00
    2 4 10 2 1 o 1.481 3.012 0.00 0.85928 0.00
    4 -6 2 2 1 o 5.117 8.890 0.00 0.85921 0.00
    3 -2 -9 2 2 o 1.677 3.402 0.00 0.86452 0.00
    5 -4 -4 2 1 o 7.511 14.090 0.00 0.85906 0.00
    3 -6 -4 2 1 o 8.609 15.411 0.00 0.85893 0.00
    4 -4 -6 2 2 o 0.363 1.146 180.00 0.86422 0.00
    5 5 -4 2 2 o 11.349 20.618 0.00 0.86417 0.00
    4 -6 1 2 2 o 2.031 4.032 0.00 0.86413 0.00
    0 7 5 2 1 o 11.749 22.102 0.00 0.85872 0.00
    8 5 2 1 1 o 0.771 24.489 -137.79 0.84652 0.00
    6 2 8 2 2 o -0.112 0.006 0.00 0.86400 0.00
    7 -2 1 2 1 o 5.352 9.962 0.00 0.85866 0.00
    5 -5 -1 2 1 o 0.156 0.260 180.00 0.85856 0.00
    4 3 8 1 2 o 2.451 12.438 -160.84 0.85518 0.00
    4 7 0 2 1 o 0.445 0.845 180.00 0.85839 0.00
    3 1 11 2 2 o 28.740 54.931 0.00 0.86354 0.00
    6 5 -1 2 2 o 0.670 1.752 180.00 0.86345 0.00
    3 0 11 2 2 o 0.138 0.591 0.00 0.86315 0.00
    4 7 1 2 2 o 0.043 0.086 0.00 0.86314 0.00
    2 -7 -2 2 2 o -0.001 0.000 180.00 0.86300 0.00
    4 4 -7 2 1 o 22.952 42.301 0.00 0.85760 0.00
    9 4 3 1 2 o 45.219 174.048 -86.04 0.85428 0.03
    7 1 6 2 1 o 12.702 22.479 0.00 0.85751 0.00
    1 -3 -10 2 2 o 11.946 22.262 180.00 0.86278 0.00
    12 0 0 1 2 o 30.325 98.953 0.00 0.85406 0.00
    4 5 8 2 2 o 0.258 0.424 0.00 0.86244 0.00
    4 -3 9 2 1 o 3.153 4.982 180.00 0.85689 0.00
    4 -6 0 2 2 o 3.132 4.890 180.00 0.86222 0.00
    6 -2 7 2 1 o 21.450 36.017 0.00 0.85681 0.00
    1 -7 4 2 2 o 1.243 2.090 180.00 0.86205 0.00
    7 2 -2 2 2 o 11.852 19.677 180.00 0.86195 0.00
    7 -1 5 2 1 o 0.376 0.748 0.00 0.85661 0.00
    6 2 -5 2 2 o 0.352 1.004 0.00 0.86193 0.00
    6 6 1 1 1 o 4.321 21.783 -49.49 0.84397 0.01
    3 5 -7 2 1 o 11.673 18.523 180.00 0.85597 0.00
    3 -6 5 2 2 o 10.920 17.670 0.00 0.86111 0.00
    1 -7 -4 2 2 o 0.274 0.732 180.00 0.86111 0.00
    4 7 2 2 2 o 0.550 0.886 0.00 0.86108 0.00
    9 3 5 1 1 o 6.589 27.269 9.11 0.84360 0.01
    6 -1 -5 2 1 o 3.441 5.638 180.00 0.85572 0.00
    4 1 9 1 2 o 17.172 64.733 -108.77 0.84876 0.01
    2 -5 8 2 2 o 3.369 5.363 180.00 0.86104 0.00
    0 2 11 2 1 o 0.797 1.205 180.00 0.85552 0.00
    3 4 -8 2 2 o 15.160 23.342 0.00 0.86062 0.00
    6 6 0 1 2 o 0.040 0.153 0.00 0.84849 0.00
    8 3 6 1 1 o 7.356 21.911 -35.16 0.84299 0.01
    2 7 -4 2 1 o 29.046 45.210 0.00 0.85507 0.00
    5 5 7 2 1 o 17.636 27.972 180.00 0.85500 0.00
    6 -4 1 2 1 o 4.692 7.452 180.00 0.85493 0.00
    4 -2 -8 2 1 o 0.053 0.165 0.00 0.85491 0.00
    2 -2 -10 2 1 o 11.222 18.081 180.00 0.85491 0.00
    2 -7 3 2 1 o 0.206 0.362 180.00 0.85490 0.00
    5 -1 -7 2 1 o 0.215 0.319 0.00 0.85488 0.00
    1 5 9 2 2 o 20.987 33.719 180.00 0.86005 0.00
    1 3 -10 2 2 o 13.123 21.319 180.00 0.86003 0.00
    5 -5 3 2 2 o 0.045 0.115 180.00 0.86003 0.00
    3 2 9 1 1 o 36.508 111.700 20.25 0.84255 0.05
    2 2 -10 2 2 o 0.751 1.295 0.00 0.85998 0.00
    2 5 9 2 2 o 24.560 39.375 0.00 0.85994 0.00
    5 2 -7 2 1 o 0.219 0.363 180.00 0.85461 0.00
    7 3 -1 2 2 o 0.103 0.176 0.00 0.85988 0.00
    0 6 -7 2 1 o 1.406 2.165 0.00 0.85447 0.00
    7 -2 2 2 2 o 1.833 2.994 180.00 0.85959 0.00
    4 -5 6 2 2 o 33.081 55.158 0.00 0.85956 0.00
    4 6 -4 2 2 o 14.617 24.433 0.00 0.85950 0.00
    1 4 10 2 2 o 0.255 0.551 0.00 0.85948 0.00
    5 3 9 2 2 o 8.543 15.238 0.00 0.85946 0.00
    2 4 10 2 2 o 1.478 3.012 0.00 0.85928 0.00
    4 -6 2 2 2 o 5.098 8.890 0.00 0.85921 0.00
    7 -2 3 2 1 o 3.423 6.064 180.00 0.85381 0.00
    6 -4 2 2 1 o 11.977 21.676 180.00 0.85380 0.00
    5 -4 -4 2 2 o 7.410 14.090 0.00 0.85906 0.00
    12 1 0 1 1 o 5.609 131.736 -180.00 0.84515 0.01
    1 0 -11 2 1 o 1.077 2.582 0.00 0.85364 0.00
    3 -6 -4 2 2 o 8.401 15.411 0.00 0.85893 0.00
    4 -6 -1 2 1 o 13.275 25.148 0.00 0.85360 0.00
    6 2 8 1 1 o 13.796 26.914 -131.45 0.84142 0.02
    0 7 5 2 2 o 11.057 22.102 0.00 0.85872 0.00
    7 -2 1 2 2 o 4.989 9.962 0.00 0.85866 0.00
    8 5 2 1 2 o 12.848 24.489 -137.79 0.84652 0.01
    5 -5 -1 2 2 o 0.145 0.260 180.00 0.85856 0.00
    4 3 10 2 1 o 20.531 42.801 0.00 0.85318 0.00
    4 7 0 2 2 o 0.383 0.845 180.00 0.85839 0.00
    11 2 3 1 1 o -0.069 1.038 -161.25 0.84446 0.00
    1 -2 11 2 1 o 0.077 0.373 180.00 0.85275 0.00
    5 6 -2 2 1 o 15.077 46.814 0.00 0.85235 0.00
    4 7 3 2 1 o 0.714 2.609 0.00 0.85235 0.00
    4 4 -7 2 2 o 12.837 42.301 0.00 0.85760 0.00
    7 1 6 2 2 o 7.113 22.479 0.00 0.85751 0.00
    6 -3 -3 2 1 o 8.977 33.799 0.00 0.85211 0.00
    7 3 5 2 1 o 5.719 25.633 180.00 0.85180 0.00
    4 -3 9 2 2 o 1.422 4.982 180.00 0.85689 0.00
    5 6 3 1 1 o 12.273 20.476 118.07 0.83966 0.02
    3 7 -3 2 1 o 3.489 18.056 180.00 0.85154 0.00
    6 -2 7 2 2 o 7.015 36.017 0.00 0.85681 0.00
    0 6 5 1 1 o 255.245 418.758 -80.08 0.83955 0.16
    7 0 6 2 1 o 4.020 23.788 0.00 0.85141 0.00
    11 1 4 1 1 o 11.401 18.341 25.14 0.83936 0.01
    7 -1 5 2 2 o -0.028 0.748 0.00 0.85661 0.00
    7 -2 0 2 1 o 5.004 27.497 0.00 0.85108 0.00
    3 5 -7 2 2 o 2.995 18.523 180.00 0.85597 0.00
    6 -1 -5 2 2 o 0.636 5.638 180.00 0.85572 0.00
    0 2 11 2 2 o 0.280 1.205 180.00 0.85552 0.00
    4 5 -6 2 1 o 2.165 12.322 0.00 0.84991 0.00
    2 7 -4 2 2 o 10.213 45.210 0.00 0.85507 0.00
    5 5 7 2 2 o 5.853 27.972 180.00 0.85500 0.00
    6 -4 1 2 2 o 1.611 7.452 180.00 0.85493 0.00
    3 2 11 2 1 o 1.421 5.838 180.00 0.84963 0.00
    4 -2 -8 2 2 o -0.073 0.165 0.00 0.85491 0.00
    2 -2 -10 2 2 o 3.622 18.081 180.00 0.85491 0.00
    2 -7 3 2 2 o 0.034 0.362 180.00 0.85490 0.00
    5 -1 -7 2 2 o 0.100 0.319 0.00 0.85488 0.00
    4 -4 8 2 1 o 20.611 85.331 0.00 0.84951 0.00
    11 3 0 1 1 o 24.129 43.444 -90.00 0.84110 0.01
    7 2 6 2 1 o 8.914 36.384 180.00 0.84946 0.00
    6 -4 0 2 1 o 0.120 0.936 180.00 0.84945 0.00
    6 -1 8 2 1 o 1.856 10.141 0.00 0.84940 0.00
    5 2 -7 2 2 o 0.076 0.363 180.00 0.85461 0.00
    0 6 -7 2 2 o 0.695 2.165 0.00 0.85447 0.00
    3 7 5 2 1 o 32.904 123.767 180.00 0.84919 0.00
    12 1 1 1 1 o 3.991 6.301 15.93 0.84069 0.00
    4 5 6 1 1 o 7.079 11.559 -174.62 0.84059 0.01
    7 -1 -2 2 1 o 4.120 19.452 0.00 0.84876 0.00
    3 -1 11 2 1 o 0.041 0.161 0.00 0.84853 0.00
    7 -2 3 2 2 o 1.568 6.064 180.00 0.85381 0.00
    7 4 2 2 1 o 0.789 4.914 0.00 0.84852 0.00
    6 -4 2 2 2 o 5.192 21.676 180.00 0.85380 0.00
    10 4 0 1 1 o 2.851 5.567 0.00 0.84005 0.00
    1 0 -11 2 2 o 0.083 2.582 0.00 0.85364 0.00
    12 1 0 1 2 o 82.086 131.736 -180.00 0.84515 0.03
    4 -6 -1 2 2 o 5.517 25.148 0.00 0.85360 0.00
    6 5 5 2 1 o 0.214 0.954 180.00 0.84821 0.00
    5 6 5 2 1 o 0.885 5.326 180.00 0.84818 0.00
    0 4 8 1 1 o 79.060 124.908 99.86 0.83963 0.05
    1 -6 7 2 1 o 1.189 11.612 180.00 0.84795 0.00
    4 3 10 2 2 o 7.542 42.801 0.00 0.85318 0.00
    4 -6 3 2 1 o 0.307 1.754 180.00 0.84780 0.00
    1 -2 11 2 2 o -0.082 0.373 180.00 0.85275 0.00
    1 -1 -11 2 1 o 1.476 41.884 0.00 0.84730 0.00
    4 7 -1 2 1 o -0.081 7.036 180.00 0.84716 0.00
    5 6 -2 2 2 o -0.438 46.814 0.00 0.85235 0.00
    4 7 3 2 2 o -0.213 2.609 0.00 0.85235 0.00
    6 -3 -3 2 2 o -2.328 33.799 0.00 0.85211 0.00
    7 3 5 2 2 o -2.235 25.633 180.00 0.85180 0.00
    7 4 1 2 1 o -0.427 0.666 0.00 0.84638 0.00
    3 7 -3 2 2 o -1.533 18.056 180.00 0.85154 0.00
    0 2 -11 2 1 o -0.762 12.787 180.00 0.84620 0.00
    7 0 6 2 2 o -2.434 23.788 0.00 0.85141 0.00
    6 -4 3 2 1 o -0.566 0.875 180.00 0.84613 0.00
    5 -3 8 2 1 o -1.003 4.598 0.00 0.84606 0.00
    1 1 -11 2 1 o -0.404 8.726 0.00 0.84601 0.00
    7 -2 0 2 2 o -0.991 27.497 0.00 0.85108 0.00
    1 6 -7 2 1 o -2.280 46.053 0.00 0.84576 0.00
    4 3 -8 2 1 o 0.961 7.584 180.00 0.84504 0.00
    3 -4 9 2 1 o 2.582 20.972 0.00 0.84500 0.00
    3 3 -9 2 1 o 2.307 26.329 0.00 0.84491 0.00
    2 4 -9 2 1 o -0.339 0.097 180.00 0.84483 0.00
    0 5 9 2 1 o 0.358 4.690 180.00 0.84483 0.00
    2 -7 -3 2 1 o 2.271 13.773 180.00 0.84468 0.00
    4 5 -6 2 2 o 1.205 12.322 0.00 0.84991 0.00
    3 5 9 2 1 o 3.480 23.526 0.00 0.84450 0.00
    3 2 11 2 2 o 1.049 5.838 180.00 0.84963 0.00
    0 4 10 2 1 o 10.962 65.207 180.00 0.84436 0.00
    4 -4 8 2 2 o 15.338 85.331 0.00 0.84951 0.00
    7 2 6 2 2 o 6.703 36.384 180.00 0.84946 0.00
    6 -4 0 2 2 o 0.054 0.936 180.00 0.84945 0.00
    7 4 3 2 1 o 0.534 3.879 0.00 0.84420 0.00
    2 -2 11 2 1 o 0.624 3.479 0.00 0.84416 0.00
    6 -1 8 2 2 o 1.199 10.141 0.00 0.84940 0.00
    4 -2 10 2 1 o 0.044 0.169 0.00 0.84408 0.00
    6 -3 6 2 1 o 1.140 4.600 0.00 0.84403 0.00
    2 -6 -6 2 1 o 2.450 15.552 180.00 0.84395 0.00
    3 7 5 2 2 o 26.292 123.767 180.00 0.84919 0.00
    5 -5 4 2 1 o 1.200 6.825 180.00 0.84390 0.00
    0 7 -5 2 1 o 4.026 21.898 180.00 0.84386 0.00
    3 4 10 2 1 o 0.109 1.411 180.00 0.84380 0.00
    7 1 -3 2 1 o 0.986 8.434 180.00 0.84369 0.00
    7 -1 -2 2 2 o 3.623 19.452 0.00 0.84876 0.00
    1 -6 -7 2 1 o 0.556 2.852 0.00 0.84347 0.00
    2 5 -8 2 1 o 0.134 1.204 180.00 0.84342 0.00
    3 -1 11 2 2 o 0.043 0.161 0.00 0.84853 0.00
    7 4 2 2 2 o 0.851 4.914 0.00 0.84852 0.00
    6 5 5 2 2 o 0.291 0.954 180.00 0.84821 0.00
    5 6 5 2 2 o 1.384 5.326 180.00 0.84818 0.00
    5 -2 9 2 1 o 0.127 1.940 0.00 0.84294 0.00
    6 5 -2 2 1 o -0.165 0.412 180.00 0.84280 0.00
    3 -3 10 2 1 o 3.884 12.538 180.00 0.84274 0.00
    1 -6 7 2 2 o 3.210 11.612 180.00 0.84795 0.00
    4 -6 3 2 2 o 0.665 1.754 180.00 0.84780 0.00
    6 4 7 2 1 o 11.506 29.935 0.00 0.84222 0.00
    1 -1 -11 2 2 o 18.232 41.884 0.00 0.84730 0.00
    4 7 -1 2 2 o 3.160 7.036 180.00 0.84716 0.00
    5 -5 -2 2 1 o 8.405 17.739 0.00 0.84182 0.00
    7 -2 4 2 1 o 0.175 0.477 180.00 0.84170 0.00
    7 4 1 2 2 o 0.232 0.666 0.00 0.84638 0.00
    0 2 -11 2 2 o 7.657 12.787 180.00 0.84620 0.00
    6 -4 3 2 2 o 0.338 0.875 180.00 0.84613 0.00
    5 -3 8 2 2 o 2.541 4.598 0.00 0.84606 0.00
    1 1 -11 2 2 o 5.395 8.726 0.00 0.84601 0.00
    5 1 10 2 1 o 4.764 8.100 180.00 0.84070 0.00
    6 3 8 2 1 o 0.461 0.746 0.00 0.84066 0.00
    1 6 -7 2 2 o 28.784 46.053 0.00 0.84576 0.00
    1 7 -5 2 1 o 0.216 0.321 180.00 0.84012 0.00
    4 3 -8 2 2 o 5.067 7.584 180.00 0.84504 0.00
    3 -4 9 2 2 o 13.928 20.972 0.00 0.84500 0.00
    7 0 -3 2 1 o 15.962 24.116 180.00 0.83970 0.00
    1 6 8 2 1 o 11.086 17.153 180.00 0.83970 0.00
    3 3 -9 2 2 o 17.025 26.329 0.00 0.84491 0.00
    2 6 8 2 1 o 1.682 2.432 0.00 0.83967 0.00
    2 4 -9 2 2 o -0.074 0.097 180.00 0.84483 0.00
    0 5 9 2 2 o 2.990 4.690 180.00 0.84483 0.00
    2 -7 -3 2 2 o 9.146 13.773 180.00 0.84468 0.00
_pd_meas_2theta_range_min     1.0084
_pd_meas_2theta_range_max     49.98834
_pd_meas_2theta_range_inc     0.01671
_pd_meas_number_of_points     2932
_pd_meas_scan_method     step
_pd_meas_special_details     ?
_reflns_number_total     3893
loop_
    _atom_type_symbol
    _atom_type_scat_Cromer_Mann_a1
    _atom_type_scat_Cromer_Mann_a2
    _atom_type_scat_Cromer_Mann_a3
    _atom_type_scat_Cromer_Mann_a4
    _atom_type_scat_Cromer_Mann_b1
    _atom_type_scat_Cromer_Mann_b2
    _atom_type_scat_Cromer_Mann_b3
    _atom_type_scat_Cromer_Mann_b4
    _atom_type_scat_Cromer_Mann_c
    _atom_type_scat_dispersion_real
    _atom_type_scat_dispersion_imag
    _atom_type_scat_source
    C 2.31000 20.8439 1.02000 10.2075 1.58860 0.56870 0.86500 51.6512 0.21560
                                                                           0.000
    0.000 International_Tables_Vol_C
    H 0.49300 10.5109 0.32291 26.1257 0.14019 3.14236 0.04081 57.7997 0.00304
                                                                           0.000
    0.000 International_Tables_Vol_C
    O 3.04850 13.2771 2.28680 5.70110 1.54630 0.32390 0.86700 32.9089 0.25080
                                                                           0.000
    0.000 International_Tables_Vol_C
    K 8.21860 12.7949 7.43980 0.77480 1.05190 213.187 0.86590 41.6841 1.42280
                                                                           0.000
    0.000 International_Tables_Vol_C
    Li 1.12820 3.95460 0.75080 1.05240 0.61750 85.3905 0.46530 168.261 0.03770
                                                                           0.000
     0.000 International_Tables_Vol_C
    Si 6.29150 2.43860 3.03530 32.3337 1.98910 0.67850 1.54100 81.6937 1.14070
                                                                           0.000
     0.000 International_Tables_Vol_C
_computing_data_collection     ?
_computing_data_reduction     ?
_pd_calibration_special_details
;
NIST SRM 660c LaB6 external standard
;
loop_
    _pd_phase_id
    _pd_phase_block_id
    _pd_phase_mass_%
    1 2019-08-25T10:36|KADU1697_phase1|James_A._Kaduk|| 98.020(10)
    2 2019-08-25T10:36|KADU1697_phase2|James_A._Kaduk|| 1.98(9)
_pd_proc_2theta_range_min     1.0084
_pd_proc_2theta_range_max     49.98834
_pd_proc_2theta_range_inc     0.01671
loop_
    _pd_proc_ls_weight
    _pd_proc_intensity_bkg_calc
    _pd_calc_intensity_total
    _pd_meas_counts_total
    . . . 1474.0
    . . . 1546.0
    . . . 1451.0
    . . . 1564.0
    . . . 1601.0
    . . . 1604.0
    . . . 1580.0
    . . . 1640.0
    . . . 1638.0
    . . . 1711.0
    . . . 1701.0
    . . . 1769.0
    . . . 1752.0
    . . . 1733.0
    . . . 1800.0
    . . . 1784.0
    . . . 1846.0
    . . . 1799.0
    . . . 1871.0
    . . . 1844.0
    . . . 1752.0
    . . . 1842.0
    . . . 1827.0
    . . . 1807.0
    . . . 1840.0
    . . . 1791.0
    . . . 1905.0
    . . . 1822.0
    . . . 1886.0
    . . . 1786.0
    . . . 1812.0
    . . . 1829.0
    . . . 1835.0
    . . . 1764.0
    . . . 1863.0
    . . . 1836.0
    . . . 1821.0
    . . . 1922.0
    . . . 1826.0
    . . . 1831.0
    . . . 1813.0
    . . . 1733.0
    . . . 1750.0
    . . . 1779.0
    . . . 1916.0
    . . . 1792.0
    . . . 1683.0
    . . . 1754.0
    . . . 1835.0
    . . . 1932.0
    . . . 1905.0
    . . . 1750.0
    . . . 1789.0
    . . . 1786.0
    . . . 1731.0
    . . . 1724.0
    . . . 1911.0
    . . . 1772.0
    . . . 1773.0
    . . . 1813.0
    . . . 1765.0
    . . . 1765.0
    . . . 1796.0
    . . . 1788.0
    . . . 1829.0
    . . . 1819.0
    . . . 1800.0
    . . . 1793.0
    . . . 1899.0
    . . . 1847.0
    . . . 1763.0
    . . . 1784.0
    . . . 1872.0
    . . . 1791.0
    . . . 1804.0
    . . . 1752.0
    . . . 1828.0
    . . . 1798.0
    . . . 1794.0
    . . . 1823.0
    . . . 1811.0
    . . . 1861.0
    . . . 1811.0
    . . . 1824.0
    . . . 1733.0
    . . . 1789.0
    . . . 1837.0
    . . . 1765.0
    . . . 1765.0
    . . . 1840.0
    . . . 1742.0
    . . . 1763.0
    . . . 1778.0
    . . . 1807.0
    . . . 1789.0
    . . . 1703.0
    . . . 1786.0
    . . . 1786.0
    . . . 1887.0
    . . . 1820.0
    . . . 1798.0
    . . . 1758.0
    . . . 1827.0
    . . . 1770.0
    . . . 1783.0
    . . . 1772.0
    . . . 1779.0
    . . . 1883.0
    . . . 1806.0
    . . . 1773.0
    . . . 1814.0
    . . . 1784.0
    . . . 1796.0
    . . . 1806.0
    . . . 1771.0
    . . . 1814.0
    . . . 1758.0
    . . . 1826.0
    . . . 1876.0
    . . . 1777.0
    0.000564 1913.56006 1852.72241 1773.0
    0.000554 1913.56006 1851.39160 1804.0
    0.000551 1913.56006 1850.06201 1815.0
    0.000552 1913.56006 1848.77979 1810.0
    0.000553 1913.56006 1847.50439 1809.0
    0.000549 1913.56006 1846.22656 1822.0
    0.000567 1913.56006 1844.98083 1764.0
    0.000542 1913.56006 1843.75354 1844.0
    0.000551 1913.56006 1842.52393 1816.0
    0.000550 1913.56006 1841.33020 1817.0
    0.000547 1913.56006 1840.15137 1828.0
    0.000530 1913.56006 1838.97729 1886.0
    0.000538 1913.56006 1837.82007 1858.0
    0.000549 1913.56006 1836.68921 1823.0
    0.000543 1913.56006 1835.57947 1842.0
    0.000548 1913.56006 1834.46692 1825.0
    0.000566 1913.56006 1833.38049 1766.0
    0.000559 1913.56006 1832.30762 1790.0
    0.000546 1913.56006 1831.25867 1830.0
    0.000562 1913.56006 1830.22827 1778.0
    0.000561 1913.56006 1829.19958 1782.0
    0.000551 1913.56006 1828.19897 1816.0
    0.000522 1913.56006 1827.20923 1915.0
    0.000539 1913.56006 1826.24109 1855.0
    0.000530 1913.56006 1825.29272 1888.0
    0.000533 1913.56006 1824.34705 1876.0
    0.000516 1913.56006 1823.43530 1938.0
    0.000529 1913.56006 1822.52722 1890.0
    0.000504 1913.56006 1821.65356 1986.0
    0.000507 1913.56006 1820.75476 1972.0
    0.000503 1913.56006 1819.91809 1988.0
    0.000491 1913.56006 1819.07788 2035.0
    0.000543 1913.56006 1818.26208 1842.0
    0.000519 1913.56006 1817.46277 1927.0
    0.000525 1913.56006 1816.67395 1904.0
    0.000551 1913.56006 1815.91833 1814.0
    0.000573 1913.56006 1815.14355 1744.0
    0.000551 1913.56006 1814.41528 1815.0
    0.000538 1913.56006 1816.93689 1858.0
    0.000561 1913.56006 1816.55127 1783.0
    0.000537 1913.56006 1817.89575 1863.0
    0.000554 1913.56006 1817.82153 1804.0
    0.000521 1913.56006 1817.91174 1921.0
    0.000555 1913.56006 1818.22192 1803.0
    0.000572 1913.56006 1818.91284 1748.0
    0.000570 1913.56006 1820.46594 1755.0
    0.000546 1913.56006 1824.06299 1831.0
    0.000531 1913.56006 1829.33643 1885.0
    0.000559 1913.56006 1838.39478 1790.0
    0.000549 1913.56006 1847.20276 1823.0
    0.000548 1913.56006 1858.40625 1824.0
    0.000546 1913.56006 1872.58472 1832.0
    0.000543 1913.56006 1883.05774 1843.0
    0.000529 1913.56006 1899.39868 1889.0
    0.000550 1913.56006 1917.49023 1817.0
    0.000519 1913.56006 1931.08118 1926.0
    0.000501 1913.56006 1952.50427 1995.0
    0.000515 1913.56006 1977.41235 1940.0
    0.000537 1913.56006 1997.83252 1862.0
    0.000502 1913.56006 2023.87744 1991.0
    0.000485 1913.56006 2058.38184 2061.0
    0.000466 1913.56006 2094.84155 2147.0
    0.000461 1913.56006 2134.08643 2171.0
    0.000476 1913.56006 2181.51489 2102.0
    0.000442 1913.56006 2240.01050 2262.0
    0.000437 1913.56006 2311.98438 2287.0
    0.000412 1913.56006 2402.91040 2427.0
    0.000374 1913.56006 2523.01563 2675.0
    0.000355 1913.56006 2691.07324 2813.0
    0.0003218 1913.56006 2945.33887 3108.0
    0.0003124 1913.56006 3279.86255 3201.0
    0.0003220 1913.56006 3199.57422 3106.0
    0.000363 1913.56006 2729.37207 2755.0
    0.000431 1913.56006 2272.43896 2322.0
    0.000494 1913.56006 2009.16187 2026.0
    0.000544 1913.56006 1916.78772 1839.0
    0.000544 1913.56006 1876.64490 1839.0
    0.000533 1913.56006 1854.47424 1877.0
    0.000532 1913.56006 1840.72437 1881.0
    0.000548 1913.56006 1831.50378 1825.0
    0.000544 1913.56006 1825.02734 1837.0
    0.000573 1913.56006 1820.27551 1746.0
    0.000566 1913.56006 1816.64966 1766.0
    0.000573 1913.56006 1813.84778 1744.0
    0.000539 1913.56006 1811.64392 1856.0
    0.000570 1913.56006 1809.85083 1753.0
    0.000567 1913.56006 1801.54883 1765.0
    0.000568 1913.56006 1797.45569 1761.0
    0.000561 1913.56006 1797.48120 1782.0
    0.000563 1913.56006 1797.52747 1777.0
    0.000559 1913.56006 1797.59631 1788.0
    0.000568 1913.56006 1797.66638 1760.0
    0.000552 1913.56006 1797.74622 1811.0
    0.000543 1913.56006 1797.84863 1841.0
    0.000537 1913.56006 1797.96606 1862.0
    0.000569 1913.56006 1798.09985 1757.0
    0.000574 1913.56006 1798.24182 1742.0
    0.000564 1913.56006 1798.39111 1772.0
    0.000563 1913.56006 1798.54517 1776.0
    0.000557 1913.56006 1798.73560 1795.0
    0.000556 1913.56006 1798.92554 1797.0
    0.000563 1913.56006 1799.13721 1776.0
    0.000568 1913.56006 1799.35046 1761.0
    0.000563 1913.56006 1799.57971 1776.0
    0.000539 1913.56006 1799.82654 1854.0
    0.000578 1913.56006 1800.08850 1729.0
    0.000562 1913.56006 1800.36963 1779.0
    0.000568 1913.56006 1800.65369 1762.0
    0.000562 1913.56006 1800.94568 1778.0
    0.000572 1913.56006 1801.25793 1749.0
    0.000557 1913.56006 1801.58606 1796.0
    0.000554 1913.56006 1801.92078 1806.0
    0.000568 1913.56006 1802.26575 1762.0
    0.000573 1913.56006 1802.62903 1746.0
    0.000552 1913.56006 1802.99695 1811.0
    0.000571 1913.56006 1803.38806 1752.0
    0.000556 1913.56006 1803.79468 1799.0
    0.000549 1913.56006 1804.20776 1822.0
    0.000547 1913.56006 1804.64087 1829.0
    0.000570 1913.56006 1805.07361 1755.0
    0.000532 1913.56006 1805.52563 1881.0
    0.000550 1913.56006 1806.00537 1817.0
    0.000564 1913.56006 1806.48645 1774.0
    0.000544 1913.56006 1806.98083 1837.0
    0.000510 1913.56006 1807.48462 1961.0
    0.000541 1913.56006 1808.00317 1849.0
    0.000539 1913.56006 1808.53833 1857.0
    0.000511 1913.56006 1809.08325 1957.0
    0.000505 1913.56006 1809.64868 1980.0
    0.000503 1913.56006 1810.21106 1988.0
    0.000523 1913.56006 1810.80017 1913.0
    0.000562 1913.56006 1811.40881 1778.0
    0.000555 1913.56006 1812.01685 1802.0
    0.000555 1913.56006 1812.65369 1803.0
    0.000570 1913.56006 1813.29797 1753.0
    0.000563 1913.56006 1813.94690 1777.0
    0.000557 1913.56006 1814.62317 1794.0
    0.000583 1913.56006 1815.30469 1714.0
    0.000551 1913.56006 1816.00171 1816.0
    0.000557 1913.56006 1816.71655 1796.0
    0.000548 1913.56006 1817.44153 1826.0
    0.000551 1913.56006 1818.17651 1815.0
    0.000536 1913.56006 1818.93835 1864.0
    0.000558 1913.56006 1819.71216 1793.0
    0.000547 1913.56006 1820.48962 1827.0
    0.000561 1913.56006 1821.29150 1782.0
    0.000546 1913.56006 1822.09912 1830.0
    0.000547 1913.56006 1822.92969 1829.0
    0.000536 1913.56006 1823.78564 1864.0
    0.000530 1913.56006 1824.63806 1887.0
    0.000543 1913.56006 1825.51147 1843.0
    0.000543 1913.56006 1826.41174 1842.0
    0.000546 1913.56006 1827.31360 1830.0
    0.000551 1913.56006 1828.23193 1815.0
    0.000544 1913.56006 1829.17285 1839.0
    0.000531 1913.56006 1830.12659 1883.0
    0.000545 1913.56006 1831.10120 1835.0
    0.000520 1913.56006 1832.07971 1923.0
    0.000547 1913.56006 1833.08545 1827.0
    0.000546 1913.56006 1834.10339 1831.0
    0.000521 1913.56006 1835.13281 1920.0
    0.000529 1913.56006 1836.18066 1891.0
    0.000528 1913.56006 1837.26233 1895.0
    0.000512 1913.56006 1838.51428 1952.0
    0.000519 1913.56006 1839.63208 1927.0
    0.000526 1913.56006 1840.85889 1901.0
    0.000533 1913.56006 1842.03296 1876.0
    0.000510 1913.56006 1843.24719 1960.0
    0.000524 1913.56006 1844.50183 1907.0
    0.000547 1913.56006 1845.83301 1829.0
    0.000527 1913.56006 1847.29626 1896.0
    0.000523 1913.56006 1848.88501 1912.0
    0.000535 1913.56006 1850.69641 1868.0
    0.000519 1913.56006 1852.55383 1927.0
    0.000499 1913.56006 1854.70923 2004.0
    0.000489 1913.56006 1856.84265 2043.0
    0.000484 1913.56006 1966.65991 2064.0
    0.000489 1913.56006 1982.08154 2045.0
    0.000454 1913.56006 2000.34631 2201.0
    0.000437 1913.56006 2079.51611 2288.0
    0.000437 1913.56006 2114.71460 2289.0
    0.000418 1913.56006 2160.12744 2394.0
    0.000382 1913.56006 2223.30835 2615.0
    0.000378 1913.56006 2323.77148 2643.0
    0.000368 1913.56006 2497.07324 2716.0
    0.0003258 1913.56006 2734.29858 3069.0
    0.0003038 1913.56006 3059.02686 3292.0
    0.0002955 1913.56006 3485.14697 3384.0
    0.0002632 1913.56006 3909.57104 3799.0
    0.0002343 1913.56006 4550.26221 4268.0
    0.0002132 1913.56006 5115.56445 4691.0
    0.0001856 1913.56006 5973.19287 5387.0
    0.0001665 1913.56006 6805.13379 6005.0
    0.0001399 1913.56006 7929.94531 7150.0
    0.0001204 1913.56006 9262.49023 8307.0
    0.0000990 1913.56006 10897.39746 10106.0
    0.0000799 1913.56006 13079.96875 12509.0
    0.0000604 1913.56006 16113.33496 16552.0
    0.0000447 1913.56006 20276.38281 22376.0
    0.0000373 1913.56006 24317.98633 26827.0
    0.0000419 1913.56006 22720.40625 23892.0
    0.0000564 1913.56006 17308.27930 17744.0
    0.0000744 1913.56006 13436.78125 13449.0
    0.0001140 1913.56006 8509.57227 8774.0
    0.0002103 1913.56006 5309.31055 4755.0
    0.0003408 1913.56006 3916.77393 2934.0
    0.000404 1913.56006 3276.31519 2477.0
    0.000415 1913.56006 2916.61646 2411.0
    0.000447 1913.56006 2687.68262 2236.0
    0.000454 1913.56006 2531.80835 2205.0
    0.000469 1913.56006 2420.63159 2133.0
    0.000447 1913.56006 2347.04541 2238.0
    0.000473 1913.56006 2285.69287 2112.0
    0.000482 1913.56006 2242.44678 2073.0
    0.000485 1913.56006 2206.10986 2061.0
    0.000493 1913.56006 2036.50500 2028.0
    0.000468 1913.56006 2029.88977 2139.0
    0.000510 1913.56006 1953.21033 1961.0
    0.000490 1913.56006 1961.01929 2040.0
    0.000512 1913.56006 1972.10498 1954.0
    0.000502 1913.56006 1989.09497 1994.0
    0.000501 1913.56006 2011.70654 1997.0
    0.000479 1913.56006 2040.18591 2087.0
    0.000480 1913.56006 2082.95459 2085.0
    0.000461 1913.56006 2121.97241 2171.0
    0.000451 1913.56006 2183.12964 2218.0
    0.000498 1913.56006 2240.64551 2009.0
    0.000441 1913.56006 2320.71167 2267.0
    0.000431 1913.56006 2406.63110 2318.0
    0.000407 1913.56006 2521.02197 2457.0
    0.000406 1913.56006 2657.13013 2461.0
    0.000384 1913.56006 2842.38159 2607.0
    0.000359 1913.56006 3094.34839 2789.0
    0.0003206 1913.56006 3394.64429 3119.0
    0.0003296 1913.56006 3557.28027 3034.0
    0.0003492 1913.56006 3296.80176 2864.0
    0.000359 1913.56006 2993.13403 2785.0
    0.000404 1913.56006 2741.54712 2477.0
    0.000427 1913.56006 2430.50879 2341.0
    0.000467 1913.56006 2235.32129 2143.0
    0.000472 1913.56006 2146.57056 2117.0
    0.000476 1913.56006 2106.94116 2103.0
    0.000458 1913.56006 2086.93555 2185.0
    0.000470 1913.56006 2072.40894 2129.0
    0.000490 1913.56006 2061.19995 2040.0
    0.000482 1913.56006 2055.98120 2076.0
    0.000486 1913.56006 2052.79761 2057.0
    0.000498 1913.56006 2052.96875 2007.0
    0.000481 1913.56006 2057.63428 2080.0
    0.000464 1913.56006 2052.31689 2155.0
    0.000467 1913.56006 2064.05493 2140.0
    0.000460 1913.56006 2077.56616 2173.0
    0.000472 1913.56006 2087.34033 2120.0
    0.000463 1913.56006 2108.19238 2158.0
    0.000461 1913.56006 2131.25537 2170.0
    0.000441 1913.56006 2160.52515 2269.0
    0.000450 1913.56006 2199.15942 2221.0
    0.000436 1913.56006 2252.32886 2296.0
    0.000428 1913.56006 2329.48853 2339.0
    0.000419 1913.56006 2403.07520 2389.0
    0.000418 1913.56006 2363.73486 2394.0
    0.000415 1913.56006 2284.17017 2409.0
    0.000410 1913.56006 2255.06055 2437.0
    0.000419 1913.56006 2196.22217 2385.0
    0.000430 1913.56006 2148.37964 2327.0
    0.000440 1913.56006 2136.53052 2271.0
    0.000430 1913.56006 2142.67749 2327.0
    0.000425 1913.56006 2158.78320 2355.0
    0.000420 1913.56006 2178.03418 2382.0
    0.000414 1913.56006 2174.67480 2415.0
    0.000433 1913.56006 2154.06421 2307.0
    0.000436 1913.56006 2147.52271 2295.0
    0.000445 1913.56006 2136.74561 2245.0
    0.000434 1913.56006 2123.86255 2306.0
    0.000421 1913.56006 2137.38159 2377.0
    0.000419 1913.56006 2138.61621 2384.0
    0.000450 1913.56006 2143.51050 2223.0
    0.000438 1913.56006 2157.10449 2284.0
    0.000421 1913.56006 2248.42700 2373.0
    0.000399 1913.56006 2274.40747 2505.0
    0.000387 1913.56006 2310.12012 2586.0
    0.000386 1913.56006 2408.92285 2590.0
    0.000368 1913.56006 2519.16406 2715.0
    0.0003477 1913.56006 2679.34961 2876.0
    0.0003211 1913.56006 2916.66479 3114.0
    0.0002982 1913.56006 3215.21387 3354.0
    0.0002698 1913.56006 3629.88037 3706.0
    0.0002545 1913.56006 4090.81567 3930.0
    0.0002282 1913.56006 4731.56885 4382.0
    0.0001999 1913.56006 5494.30371 5003.0
    0.0001648 1913.56006 6419.64307 6069.0
    0.0001382 1913.56006 7744.07031 7234.0
    0.0001019 1913.56006 9531.47852 9813.0
    0.0000784 1913.56006 12027.81543 12756.0
    0.0000707 1913.56006 14040.11426 14149.0
    0.0000779 1913.56006 12803.11133 12840.0
    0.0000893 1913.56006 11257.56055 11199.0
    0.0000943 1913.56006 10884.31543 10607.0
    0.0001114 1913.56006 8726.02148 8980.0
    0.0001619 1913.56006 6242.90771 6176.0
    0.0002163 1913.56006 5050.15771 4623.0
    0.0002563 1913.56006 4188.00342 3901.0
    0.0003250 1913.56006 3437.66479 3077.0
    0.000359 1913.56006 3018.51880 2783.0
    0.000393 1913.56006 2818.49731 2542.0
    0.000392 1913.56006 2719.86133 2548.0
    0.000402 1913.56006 2669.01270 2489.0
    0.000388 1913.56006 2651.80469 2575.0
    0.000375 1913.56006 2665.31055 2668.0
    0.000385 1913.56006 2698.86963 2599.0
    0.000384 1913.56006 2690.19922 2602.0
    0.000383 1913.56006 2610.19165 2609.0
    0.000392 1913.56006 2568.73755 2552.0
    0.000390 1913.56006 2522.28394 2562.0
    0.000378 1913.56006 2551.21704 2647.0
    0.000372 1913.56006 2542.17798 2688.0
    0.000368 1913.56006 2510.58691 2721.0
    0.000354 1913.56006 2602.16797 2824.0
    0.0003425 1913.56006 2704.08887 2920.0
    0.0003306 1913.56006 2857.22119 3025.0
    0.0003180 1913.56006 3063.16797 3145.0
    0.0003001 1913.56006 3365.73022 3332.0
    0.0002787 1913.56006 3653.73047 3588.0
    0.0002647 1913.56006 3938.26245 3778.0
    0.0002410 1913.56006 4286.92920 4149.0
    0.0002170 1913.56006 4817.92822 4609.0
    0.0001910 1913.56006 5477.87256 5236.0
    0.0001579 1913.56006 6388.35596 6335.0
    0.0001194 1913.56006 7734.64648 8372.0
    0.0001053 1913.56006 9047.02832 9498.0
    0.0001127 1913.56006 8829.32129 8871.0
    0.0001402 1913.56006 7170.42822 7133.0
    0.0001603 1913.56006 6292.54883 6237.0
    0.0001803 1913.56006 5617.21826 5546.0
    0.0002283 1913.56006 4339.15625 4381.0
    0.0002869 1913.56006 3410.75293 3485.0
    0.000353 1913.56006 2993.69873 2836.0
    0.000374 1913.56006 2813.56128 2673.0
    0.000391 1913.56006 2720.47852 2557.0
    0.000385 1913.56006 2663.52563 2597.0
    0.000394 1913.56006 2625.49097 2541.0
    0.000367 1913.56006 2600.51660 2725.0
    0.000389 1913.56006 2583.46289 2573.0
    0.000384 1913.56006 2571.83789 2603.0
    0.000393 1913.56006 2564.09424 2546.0
    0.000369 1913.56006 2516.16699 2708.0
    0.000366 1913.56006 2518.02856 2731.0
    0.000372 1913.56006 2520.48682 2685.0
    0.000378 1913.56006 2501.85571 2648.0
    0.000379 1913.56006 2508.04810 2640.0
    0.000379 1913.56006 2514.18335 2640.0
    0.000392 1913.56006 2520.30884 2549.0
    0.000388 1913.56006 2526.51416 2577.0
    0.000380 1913.56006 2532.78101 2634.0
    0.000381 1913.56006 2539.07959 2628.0
    0.000378 1913.56006 2545.38989 2649.0
    0.000386 1913.56006 2551.72217 2589.0
    0.000370 1913.56006 2558.06372 2702.0
    0.000393 1913.56006 2564.42212 2547.0
    0.000386 1913.56006 2570.78979 2593.0
    0.000362 1913.56006 2577.17139 2765.0
    0.000373 1913.56006 2583.55933 2683.0
    0.000373 1913.56006 2589.96411 2680.0
    0.000363 1913.56006 2596.37598 2758.0
    0.000358 1913.56006 2603.24976 2794.0
    0.0003463 1913.56006 2609.76416 2888.0
    0.0003490 1913.56006 2789.28076 2865.0
    0.0003165 1913.56006 2825.69873 3160.0
    0.0003252 1913.56006 2871.23315 3075.0
    0.0003129 1913.56006 2931.48535 3196.0
    0.0002950 1913.56006 3110.99072 3390.0
    0.0002822 1913.56006 3272.73584 3544.0
    0.0002616 1913.56006 3548.00903 3823.0
    0.0002418 1913.56006 3958.79126 4136.0
    0.0002295 1913.56006 4519.62158 4357.0
    0.0002011 1913.56006 5319.65430 4972.0
    0.0001717 1913.56006 6269.28125 5823.0
    0.0001452 1913.56006 7584.49463 6885.0
    0.0001215 1913.56006 9230.44336 8228.0
    0.0000921 1913.56006 11479.27441 10863.0
    0.0000675 1913.56006 14616.94824 14812.0
    0.0000511 1913.56006 18441.24609 19584.0
    0.0000472 1913.56006 21008.27148 21174.0
    0.0000551 1913.56006 18512.38867 18137.0
    0.0000702 1913.56006 14501.09766 14243.0
    0.0000807 1913.56006 12850.21484 12385.0
    0.0000908 1913.56006 11268.75098 11018.0
    0.0001179 1913.56006 8045.74414 8481.0
    0.0001851 1913.56006 5554.76611 5402.0
    0.0002634 1913.56006 4357.41748 3797.0
    0.0003031 1913.56006 3883.93237 3299.0
    0.0003175 1913.56006 3617.67554 3150.0
    0.0003186 1913.56006 3455.98779 3139.0
    0.0003148 1913.56006 3350.86768 3177.0
    0.0003165 1913.56006 3306.72192 3160.0
    0.0003304 1913.56006 3264.04492 3027.0
    0.0003245 1913.56006 3239.30322 3082.0
    0.0003190 1913.56006 3229.83838 3135.0
    0.0003213 1913.56006 3115.45020 3112.0
    0.0003218 1913.56006 3148.72729 3108.0
    0.0003133 1913.56006 3194.45117 3192.0
    0.0003033 1913.56006 3184.03003 3297.0
    0.0002959 1913.56006 3255.59155 3380.0
    0.0002916 1913.56006 3380.64185 3429.0
    0.0002735 1913.56006 3594.98999 3656.0
    0.0002574 1913.56006 3898.27344 3885.0
    0.0002422 1913.56006 4274.60059 4128.0
    0.0002204 1913.56006 4870.23877 4538.0
    0.0001927 1913.56006 5594.34766 5190.0
    0.0001648 1913.56006 6506.51904 6069.0
    0.0001341 1913.56006 7798.77246 7457.0
    0.0001057 1913.56006 9449.50977 9457.0
    0.0000821 1913.56006 11493.99023 12184.0
    0.0000721 1913.56006 13174.75098 13862.0
    0.0000751 1913.56006 12822.51855 13310.0
    0.0000906 1913.56006 10680.57031 11043.0
    0.0001104 1913.56006 9262.41504 9058.0
    0.0001198 1913.56006 8530.05664 8350.0
    0.0001360 1913.56006 7169.17188 7354.0
    0.0001772 1913.56006 5491.68164 5642.0
    0.0002383 1913.56006 4411.73779 4197.0
    0.0003045 1913.56006 3873.48389 3284.0
    0.0003175 1913.56006 3610.27051 3150.0
    0.0003220 1913.56006 3463.06250 3106.0
    0.0003167 1913.56006 3368.59253 3158.0
    0.0003175 1913.56006 3304.23975 3150.0
    0.0003203 1913.56006 3259.55859 3122.0
    0.0003178 1913.56006 3228.66309 3147.0
    0.0003286 1913.56006 3208.05933 3043.0
    0.0003244 1913.56006 3106.99731 3083.0
    0.0003254 1913.56006 3110.93774 3073.0
    0.0003225 1913.56006 3119.48413 3101.0
    0.0003198 1913.56006 3134.04980 3127.0
    0.0003143 1913.56006 3114.38330 3182.0
    0.0003171 1913.56006 3163.15698 3154.0
    0.0003075 1913.56006 3194.08569 3252.0
    0.0003053 1913.56006 3184.84229 3276.0
    0.0003023 1913.56006 3159.45898 3308.0
    0.0003024 1913.56006 3164.19946 3307.0
    0.0002959 1913.56006 3178.26758 3379.0
    0.0003001 1913.56006 3178.53516 3332.0
    0.0003008 1913.56006 3184.15112 3324.0
    0.0002990 1913.56006 3213.50757 3345.0
    0.0002960 1913.56006 3265.18433 3378.0
    0.0002994 1913.56006 3340.93018 3340.0
    0.0002891 1913.56006 3436.32935 3459.0
    0.0002879 1913.56006 3572.98779 3473.0
    0.0002783 1913.56006 3751.44482 3593.0
    0.0002546 1913.56006 4003.25562 3928.0
    0.0002333 1913.56006 4289.88428 4286.0
    0.0002227 1913.56006 4476.58154 4490.0
    0.0002265 1913.56006 4367.00781 4415.0
    0.0002438 1913.56006 4165.08008 4102.0
    0.0002489 1913.56006 4132.60498 4017.0
    0.0002570 1913.56006 4162.44531 3891.0
    0.0002623 1913.56006 4006.26953 3812.0
    0.0002765 1913.56006 3708.96069 3616.0
    0.0002957 1913.56006 3524.31396 3382.0
    0.0003016 1913.56006 3464.12207 3316.0
    0.0003068 1913.56006 3418.48462 3259.0
    0.0003145 1913.56006 3335.88086 3180.0
    0.0003151 1913.56006 3274.78394 3174.0
    0.0003081 1913.56006 3247.59253 3246.0
    0.0003110 1913.56006 3237.27173 3215.0
    0.0003162 1913.56006 3232.94800 3163.0
    0.0003095 1913.56006 3231.37500 3231.0
    0.0003101 1913.56006 3222.22412 3225.0
    0.0003099 1913.56006 3224.19067 3227.0
    0.0003110 1913.56006 3226.64844 3215.0
    0.0003127 1913.56006 3224.49707 3198.0
    0.0003214 1913.56006 3226.03735 3111.0
    0.0003201 1913.56006 3230.12500 3124.0
    0.0003255 1913.56006 3234.23779 3072.0
    0.0003232 1913.56006 3238.37573 3094.0
    0.0003244 1913.56006 3241.45801 3083.0
    0.0003144 1913.56006 3245.77734 3181.0
    0.0003188 1913.56006 3250.09399 3137.0
    0.0003121 1913.56006 3254.24487 3204.0
    0.0003133 1913.56006 3258.06299 3192.0
    0.0003182 1913.56006 3261.81421 3143.0
    0.0003054 1913.56006 3265.67871 3274.0
    0.0002987 1913.56006 3269.54028 3348.0
    0.0003088 1913.56006 3273.23682 3238.0
    0.0003061 1913.56006 3278.08618 3267.0
    0.0002916 1913.56006 3281.93433 3429.0
    0.0002822 1913.56006 3285.84619 3543.0
    0.0002865 1913.56006 3289.81396 3490.0
    0.0002772 1913.56006 3294.46118 3608.0
    0.0002789 1913.56006 3298.82520 3585.0
    0.0002712 1913.56006 3303.75000 3687.0
    0.0002946 1913.56006 3309.86646 3395.0
    0.0002931 1913.56006 3317.77856 3412.0
    0.0002913 1913.56006 3327.83447 3433.0
    0.0002878 1913.56006 3340.44775 3475.0
    0.0003043 1913.56006 3391.55127 3286.0
    0.0002988 1913.56006 3416.02539 3347.0
    0.0002942 1913.56006 3449.69751 3399.0
    0.0003065 1913.56006 3494.52686 3263.0
    0.0002819 1913.56006 3554.58032 3547.0
    0.0002972 1913.56006 3561.06616 3365.0
    0.0002979 1913.56006 3530.69043 3357.0
    0.0002945 1913.56006 3520.38940 3396.0
    0.0002935 1913.56006 3536.96729 3407.0
    0.0002894 1913.56006 3552.95288 3456.0
    0.0002870 1913.56006 3552.91113 3484.0
    0.0002835 1913.56006 3563.14111 3527.0
    0.0002746 1913.56006 3599.23022 3641.0
    0.0002598 1913.56006 3668.16724 3849.0
    0.0002513 1913.56006 3789.86841 3979.0
    0.0002528 1913.56006 3996.98120 3955.0
    0.0002376 1913.56006 4304.04980 4208.0
    0.0002250 1913.56006 4740.39648 4445.0
    0.0001996 1913.56006 5363.71533 5009.0
    0.0001689 1913.56006 6183.35791 5921.0
    0.0001389 1913.56006 7386.35596 7197.0
    0.0001100 1913.56006 8951.74316 9095.0
    0.0000933 1913.56006 10585.11426 10714.0
    0.0000924 1913.56006 11056.71680 10817.0
    0.0001066 1913.56006 9628.59375 9379.0
    0.0001255 1913.56006 8112.11035 7967.0
    0.0001340 1913.56006 7608.55420 7462.0
    0.0001356 1913.56006 7428.90430 7377.0
    0.0001446 1913.56006 6568.14990 6914.0
    0.0001683 1913.56006 5311.15479 5942.0
    0.0002052 1913.56006 4456.29932 4873.0
    0.0002281 1913.56006 4040.72583 4384.0
    0.0002308 1913.56006 3852.57397 4333.0
    0.0002376 1913.56006 3761.52026 4209.0
    0.0002264 1913.56006 3719.67090 4416.0
    0.0002284 1913.56006 4368.07959 4378.0
    0.0002145 1913.56006 4502.37354 4662.0
    0.0002022 1913.56006 4698.33984 4945.0
    0.0001945 1913.56006 4912.23242 5142.0
    0.0001811 1913.56006 5616.22852 5522.0
    0.0001600 1913.56006 6260.28320 6250.0
    0.0001408 1913.56006 7199.96729 7103.0
    0.0001187 1913.56006 8444.56250 8428.0
    0.0000976 1913.56006 10153.97656 10249.0
    0.0000791 1913.56006 12753.47070 12645.0
    0.0000605 1913.56006 16900.91211 16516.0
    0.0000449 1913.56006 22991.38086 22259.0
    0.0000319 1913.56006 31253.12500 31318.0
    0.0000218 1913.56006 43275.54297 45810.0
    0.0000160 1913.56006 58919.27344 62643.0
    0.0000137 1913.56006 72603.83594 72743.0
    0.0000146 1913.56006 70657.71094 68632.0
    0.0000180 1913.56006 53790.87500 55515.0
    0.0000233 1913.56006 42136.19922 42934.0
    0.0000260 1913.56006 40231.16406 38495.0
    0.0000271 1913.56006 39250.58203 36915.0
    0.0000324 1913.56006 30309.50391 30862.0
    0.0000472 1913.56006 18731.19531 21175.0
    0.0000849 1913.56006 11499.25684 11772.0
    0.0001445 1913.56006 8176.93115 6921.0
    0.0001847 1913.56006 6704.70361 5413.0
    0.0002055 1913.56006 5909.56299 4866.0
    0.0002104 1913.56006 5389.81201 4753.0
    0.0002281 1913.56006 5042.99707 4385.0
    0.0002254 1913.56006 4777.30078 4436.0
    0.0002307 1913.56006 4578.25439 4334.0
    0.0002288 1913.56006 3924.58398 4370.0
    0.0002366 1913.56006 3855.81323 4226.0
    0.0002347 1913.56006 3811.42163 4260.0
    0.0002281 1913.56006 3771.75220 4385.0
    0.0002278 1913.56006 3480.72559 4389.0
    0.0002306 1913.56006 3488.97461 4336.0
    0.0002403 1913.56006 3499.49365 4161.0
    0.0002389 1913.56006 3513.59521 4186.0
    0.0002408 1913.56006 3532.59473 4152.0
    0.0002440 1913.56006 3665.50146 4099.0
    0.0002489 1913.56006 3712.39307 4018.0
    0.0002456 1913.56006 3777.97412 4071.0
    0.0002412 1913.56006 3874.87793 4146.0
    0.0002389 1913.56006 4067.34424 4185.0
    0.0002298 1913.56006 4265.94238 4351.0
    0.0002160 1913.56006 4507.38379 4629.0
    0.0002084 1913.56006 4847.65771 4799.0
    0.0001867 1913.56006 5333.03418 5357.0
    0.0001703 1913.56006 6005.60254 5873.0
    0.0001437 1913.56006 6853.45313 6959.0
    0.0001309 1913.56006 7647.71436 7642.0
    0.0001230 1913.56006 7971.55469 8132.0
    0.0001306 1913.56006 7708.91162 7655.0
    0.0001344 1913.56006 7451.69482 7440.0
    0.0001366 1913.56006 7559.20020 7318.0
    0.0001250 1913.56006 8185.56641 8003.0
    0.0001166 1913.56006 9126.80273 8573.0
    0.0001031 1913.56006 10428.79883 9704.0
    0.0000845 1913.56006 12640.52051 11830.0
    0.0000629 1913.56006 15886.59961 15909.0
    0.0000454 1913.56006 20716.83008 22032.0
    0.0000366 1913.56006 25653.40234 27314.0
    0.0000360 1913.56006 27490.24219 27815.0
    0.0000415 1913.56006 23507.32813 24069.0
    0.0000542 1913.56006 18341.95117 18443.0
    0.0000640 1913.56006 16234.79785 15621.0
    0.0000643 1913.56006 16173.85742 15544.0
    0.0000670 1913.56006 15241.47168 14922.0
    0.0000798 1913.56006 11829.19531 12529.0
    0.0001134 1913.56006 8304.92480 8820.0
    0.0001659 1913.56006 6172.79688 6028.0
    0.0002168 1913.56006 5148.97070 4612.0
    0.0002392 1913.56006 4651.44727 4180.0
    0.0002522 1913.56006 4344.02490 3965.0
    0.0002548 1913.56006 4161.91260 3925.0
    0.0002581 1913.56006 4040.52026 3874.0
    0.0002660 1913.56006 3952.59326 3759.0
    0.0002678 1913.56006 3879.48584 3734.0
    0.0002660 1913.56006 3626.58594 3760.0
    0.0002851 1913.56006 3590.20630 3507.0
    0.0002721 1913.56006 3558.23267 3675.0
    0.0002783 1913.56006 3532.49976 3593.0
    0.0002786 1913.56006 3415.13525 3590.0
    0.0002772 1913.56006 3412.86865 3607.0
    0.0002861 1913.56006 3407.81982 3495.0
    0.0002774 1913.56006 3404.00977 3605.0
    0.0002916 1913.56006 3399.33887 3429.0
    0.0002922 1913.56006 3399.49854 3422.0
    0.0002954 1913.56006 3404.54004 3385.0
    0.0002830 1913.56006 3414.49390 3533.0
    0.0002804 1913.56006 3431.57813 3566.0
    0.0002770 1913.56006 3468.72827 3610.0
    0.0002746 1913.56006 3502.69409 3641.0
    0.0002839 1913.56006 3530.47339 3522.0
    0.0002711 1913.56006 3528.43311 3689.0
    0.0002752 1913.56006 3509.47607 3634.0
    0.0002743 1913.56006 3513.56299 3645.0
    0.0002776 1913.56006 3577.74146 3602.0
    0.0002604 1913.56006 3638.08740 3840.0
    0.0002673 1913.56006 3705.26123 3741.0
    0.0002601 1913.56006 3761.08838 3844.0
    0.0002615 1913.56006 3764.19434 3824.0
    0.0002662 1913.56006 3704.18579 3756.0
    0.0002694 1913.56006 3645.74292 3712.0
    0.0002569 1913.56006 3645.20020 3893.0
    0.0002621 1913.56006 3683.52515 3815.0
    0.0002679 1913.56006 3719.86035 3733.0
    0.0002566 1913.56006 3740.72900 3897.0
    0.0002684 1913.56006 3802.66406 3726.0
    0.0002529 1913.56006 3949.53247 3954.0
    0.0002427 1913.56006 4196.79639 4121.0
    0.0002271 1913.56006 4585.45264 4404.0
    0.0001975 1913.56006 5134.87207 5063.0
    0.0001698 1913.56006 5878.66406 5888.0
    0.0001492 1913.56006 6645.39307 6704.0
    0.0001480 1913.56006 7036.14258 6757.0
    0.0001529 1913.56006 6860.75000 6541.0
    0.0001554 1913.56006 6765.72803 6435.0
    0.0001456 1913.56006 7131.77539 6867.0
    0.0001327 1913.56006 7775.21973 7533.0
    0.0001286 1913.56006 8081.14014 7775.0
    0.0001361 1913.56006 7494.77588 7345.0
    0.0001548 1913.56006 6481.74707 6458.0
    0.0001715 1913.56006 5758.92285 5830.0
    0.0001784 1913.56006 5442.86572 5606.0
    0.0001857 1913.56006 5296.85254 5386.0
    0.0001924 1913.56006 5006.35645 5197.0
    0.0001992 1913.56006 4547.89160 5019.0
    0.0002102 1913.56006 4135.82666 4757.0
    0.0002294 1913.56006 3867.88867 4359.0
    0.0002375 1913.56006 3710.73511 4210.0
    0.0002464 1913.56006 3658.43140 4059.0
    0.0002295 1913.56006 3659.89819 4358.0
    0.0002338 1913.56006 3696.57813 4277.0
    0.0002283 1913.56006 4088.12842 4381.0
    0.0002280 1913.56006 4138.33447 4386.0
    0.0002187 1913.56006 4191.79541 4572.0
    0.0002206 1913.56006 4219.28613 4533.0
    0.0002185 1913.56006 4209.05029 4576.0
    0.0002171 1913.56006 4367.45850 4607.0
    0.0002197 1913.56006 4417.61719 4551.0
    0.0002092 1913.56006 4505.00684 4781.0
    0.0002064 1913.56006 4615.86865 4844.0
    0.0001973 1913.56006 4718.55273 5068.0
    0.0001942 1913.56006 5072.37744 5149.0
    0.0001887 1913.56006 5325.23340 5299.0
    0.0001747 1913.56006 5692.90186 5723.0
    0.0001614 1913.56006 6221.51123 6197.0
    0.0001398 1913.56006 7004.49365 7151.0
    0.0001166 1913.56006 8454.37793 8575.0
    0.0000924 1913.56006 10615.38184 10820.0
    0.0000699 1913.56006 14192.78223 14309.0
    0.0000514 1913.56006 19634.68359 19449.0
    0.0000363 1913.56006 27650.14844 27560.0
    0.0000250 1913.56006 38933.18359 40030.0
    0.0000174 1913.56006 53310.10938 57492.0
    0.0000141 1913.56006 68281.20313 70783.0
    0.0000135 1913.56006 75800.95313 74103.0
    0.0000149 1913.56006 67806.47656 66942.0
    0.0000184 1913.56006 53349.42188 54438.0
    0.0000225 1913.56006 45528.15234 44347.0
    0.0000234 1913.56006 45907.11719 42724.0
    0.0000218 1913.56006 49844.79297 45836.0
    0.0000210 1913.56006 50262.28125 47554.0
    0.0000205 1913.56006 47050.41797 48723.0
    0.0000198 1913.56006 46684.86328 50487.0
    0.0000192 1913.56006 50356.11328 52008.0
    0.0000198 1913.56006 52417.41797 50408.0
    0.0000216 1913.56006 47081.13281 46216.0
    0.0000249 1913.56006 39401.20313 40098.0
    0.0000279 1913.56006 36317.60156 35898.0
    0.0000264 1913.56006 38031.90625 37837.0
    0.0000256 1913.56006 39927.10938 39001.0
    0.0000273 1913.56006 36417.04297 36601.0
    0.0000336 1913.56006 27985.05469 29739.0
    0.0000462 1913.56006 20616.73047 21628.0
    0.0000626 1913.56006 16565.34570 15987.0
    0.0000750 1913.56006 14733.90332 13335.0
    0.0000812 1913.56006 13078.71094 12315.0
    0.0000948 1913.56006 10760.51563 10551.0
    0.0001201 1913.56006 8312.99316 8327.0
    0.0001530 1913.56006 6836.18555 6534.0
    0.0001860 1913.56006 5961.21533 5377.0
    0.0002066 1913.56006 5425.85107 4840.0
    0.0002097 1913.56006 5028.55176 4768.0
    0.0002219 1913.56006 4581.32324 4506.0
    0.0002249 1913.56006 4438.16016 4447.0
    0.0002380 1913.56006 4350.47314 4201.0
    0.0002356 1913.56006 4313.59961 4245.0
    0.0002378 1913.56006 4287.36719 4206.0
    0.0002371 1913.56006 4118.07568 4218.0
    0.0002427 1913.56006 4044.09497 4121.0
    0.0002397 1913.56006 4001.68164 4172.0
    0.0002432 1913.56006 4019.15332 4112.0
    0.0002358 1913.56006 4089.65210 4241.0
    0.0002317 1913.56006 4032.78564 4316.0
    0.0002321 1913.56006 4237.37109 4309.0
    0.0002212 1913.56006 4521.82471 4521.0
    0.0002089 1913.56006 5022.29395 4787.0
    0.0001748 1913.56006 5819.28467 5720.0
    0.0001458 1913.56006 6949.62598 6860.0
    0.0001125 1913.56006 8592.02148 8886.0
    0.0000899 1913.56006 10482.72656 11127.0
    0.0000793 1913.56006 12144.32520 12612.0
    0.0000768 1913.56006 12609.91504 13021.0
    0.0000853 1913.56006 11517.21094 11720.0
    0.0000976 1913.56006 10164.86719 10249.0
    0.0001058 1913.56006 9792.40820 9451.0
    0.0000972 1913.56006 10479.07910 10287.0
    0.0000873 1913.56006 11617.36719 11454.0
    0.0000759 1913.56006 12659.70410 13181.0
    0.0000688 1913.56006 13648.66406 14531.0
    0.0000660 1913.56006 14677.57324 15150.0
    0.0000662 1913.56006 15051.51563 15112.0
    0.0000705 1913.56006 13930.45313 14194.0
    0.0000807 1913.56006 11693.78516 12392.0
    0.0000950 1913.56006 9968.86328 10531.0
    0.0001081 1913.56006 9360.26074 9250.0
    0.0001119 1913.56006 9345.35449 8936.0
    0.0001138 1913.56006 9113.50098 8788.0
    0.0001253 1913.56006 8081.02979 7984.0
    0.0001395 1913.56006 6593.92041 7167.0
    0.0001763 1913.56006 5368.26465 5672.0
    0.0002156 1913.56006 4584.50684 4639.0
    0.0002484 1913.56006 4168.47900 4025.0
    0.0002703 1913.56006 4050.49731 3699.0
    0.0002807 1913.56006 3921.42651 3563.0
    0.0002722 1913.56006 3793.76099 3674.0
    0.0002732 1913.56006 3753.12939 3660.0
    0.0002680 1913.56006 3737.26123 3732.0
    0.0002635 1913.56006 3757.93188 3795.0
    0.0002574 1913.56006 3855.19995 3885.0
    0.0002418 1913.56006 3909.23926 4136.0
    0.0002342 1913.56006 4059.54395 4269.0
    0.0002149 1913.56006 4346.60645 4653.0
    0.0001944 1913.56006 4897.27246 5144.0
    0.0001670 1913.56006 5824.85889 5989.0
    0.0001331 1913.56006 7462.22803 7513.0
    0.0000958 1913.56006 10034.65234 10437.0
    0.0000681 1913.56006 13616.78418 14677.0
    0.0000538 1913.56006 17628.72852 18580.0
    0.0000515 1913.56006 20020.04492 19424.0
    0.0000544 1913.56006 18490.37109 18381.0
    0.0000634 1913.56006 14761.94043 15781.0
    0.0000784 1913.56006 12521.21484 12752.0
    0.0000803 1913.56006 12799.04590 12453.0
    0.0000696 1913.56006 14522.84668 14363.0
    0.0000680 1913.56006 15522.10352 14708.0
    0.0000725 1913.56006 13988.72070 13790.0
    0.0000870 1913.56006 10737.22656 11491.0
    0.0001172 1913.56006 8047.97656 8530.0
    0.0001589 1913.56006 6675.25537 6294.0
    0.0001774 1913.56006 6195.53906 5638.0
    0.0001814 1913.56006 5971.98389 5514.0
    0.0001901 1913.56006 5583.41406 5261.0
    0.0002126 1913.56006 4979.46484 4703.0
    0.0002393 1913.56006 4418.96680 4178.0
    0.0002648 1913.56006 4038.90967 3777.0
    0.0002944 1913.56006 3803.78931 3397.0
    0.0003055 1913.56006 3660.44897 3273.0
    0.0003065 1913.56006 3564.41382 3263.0
    0.0002993 1913.56006 3500.17334 3341.0
    0.0002999 1913.56006 3457.69824 3334.0
    0.0003067 1913.56006 3432.97363 3261.0
    0.0002984 1913.56006 3421.88623 3351.0
    0.0002949 1913.56006 3424.15601 3391.0
    0.0003029 1913.56006 3442.59863 3301.0
    0.0002873 1913.56006 3486.05542 3481.0
    0.0002795 1913.56006 3571.40015 3578.0
    0.0002638 1913.56006 3731.66895 3791.0
    0.0002398 1913.56006 4022.88623 4170.0
    0.0002142 1913.56006 4452.79785 4668.0
    0.0001939 1913.56006 5043.65381 5157.0
    0.0001717 1913.56006 5699.83838 5825.0
    0.0001571 1913.56006 6210.40479 6364.0
    0.0001644 1913.56006 6251.41797 6084.0
    0.0001757 1913.56006 5791.31836 5692.0
    0.0001870 1913.56006 5268.52881 5347.0
    0.0001995 1913.56006 4990.23682 5013.0
    0.0002030 1913.56006 4973.47217 4927.0
    0.0002027 1913.56006 5080.46875 4933.0
    0.0001994 1913.56006 5081.83691 5014.0
    0.0002159 1913.56006 4863.15869 4631.0
    0.0002228 1913.56006 4599.64697 4488.0
    0.0002248 1913.56006 4473.64404 4448.0
    0.0002358 1913.56006 4578.44482 4240.0
    0.0002151 1913.56006 4886.71680 4649.0
    0.0001948 1913.56006 5451.97705 5134.0
    0.0001622 1913.56006 6388.72021 6165.0
    0.0001297 1913.56006 7910.84131 7708.0
    0.0000954 1913.56006 9950.59766 10481.0
    0.0000751 1913.56006 12515.85254 13317.0
    0.0000663 1913.56006 14728.78027 15080.0
    0.0000635 1913.56006 15373.27832 15760.0
    0.0000685 1913.56006 13863.86230 14598.0
    0.0000818 1913.56006 11525.68359 12223.0
    0.0000989 1913.56006 10006.42090 10113.0
    0.0001083 1913.56006 9629.90527 9231.0
    0.0001050 1913.56006 9981.49414 9523.0
    0.0001042 1913.56006 10129.49219 9597.0
    0.0001112 1913.56006 9415.72852 8996.0
    0.0001218 1913.56006 8082.19629 8210.0
    0.0001462 1913.56006 6978.98047 6841.0
    0.0001703 1913.56006 6479.72363 5871.0
    0.0001693 1913.56006 6592.83643 5906.0
    0.0001449 1913.56006 7306.15479 6899.0
    0.0001202 1913.56006 8580.91406 8319.0
    0.0001008 1913.56006 10232.96191 9921.0
    0.0000859 1913.56006 11907.40918 11644.0
    0.0000740 1913.56006 13276.79980 13506.0
    0.0000635 1913.56006 14831.45020 15749.0
    0.0000564 1913.56006 16929.75781 17742.0
    0.0000540 1913.56006 18782.39648 18508.0
    0.0000543 1913.56006 18651.45508 18403.0
    0.0000615 1913.56006 16197.65332 16270.0
    0.0000732 1913.56006 13293.31543 13669.0
    0.0000875 1913.56006 11279.29199 11425.0
    0.0000935 1913.56006 10662.12402 10691.0
    0.0000979 1913.56006 10777.41211 10217.0
    0.0001017 1913.56006 10529.16504 9832.0
    0.0001086 1913.56006 9129.89551 9207.0
    0.0001349 1913.56006 7188.44727 7414.0
    0.0001749 1913.56006 5584.27881 5716.0
    0.0002264 1913.56006 4630.75732 4416.0
    0.0002612 1913.56006 4146.37646 3828.0
    0.0002766 1913.56006 3932.60156 3615.0
    0.0002680 1913.56006 3855.69751 3732.0
    0.0002577 1913.56006 3845.31299 3880.0
    0.0002680 1913.56006 3841.23926 3732.0
    0.0002651 1913.56006 3785.56665 3772.0
    0.0002679 1913.56006 3668.39966 3733.0
    0.0002848 1913.56006 3528.01831 3511.0
    0.0002971 1913.56006 3463.46240 3366.0
    0.0003006 1913.56006 3450.21143 3327.0
    0.0002933 1913.56006 3465.42725 3409.0
    0.0002885 1913.56006 3416.66626 3466.0
    0.0002965 1913.56006 3428.07129 3373.0
    0.0002865 1913.56006 3430.92310 3490.0
    0.0002959 1913.56006 3479.35938 3380.0
    0.0002991 1913.56006 3542.23706 3343.0
    0.0003007 1913.56006 3565.53687 3326.0
    0.0003042 1913.56006 3500.97852 3287.0
    0.0003052 1913.56006 3357.81836 3277.0
    0.0003239 1913.56006 3277.52173 3087.0
    0.0003132 1913.56006 3251.37549 3193.0
    0.0003186 1913.56006 3265.34912 3139.0
    0.0003121 1913.56006 3285.51611 3204.0
    0.0003183 1913.56006 3352.99219 3142.0
    0.0003129 1913.56006 3306.47119 3196.0
    0.0003209 1913.56006 3253.79614 3116.0
    0.0003192 1913.56006 3224.79614 3133.0
    0.0003212 1913.56006 3227.21777 3113.0
    0.0003125 1913.56006 3257.07129 3200.0
    0.0003323 1913.56006 3312.93066 3009.0
    0.0003146 1913.56006 3422.28174 3179.0
    0.0003067 1913.56006 3485.39526 3260.0
    0.0003062 1913.56006 3510.31323 3266.0
    0.0003085 1913.56006 3496.99219 3241.0
    0.0003004 1913.56006 3481.67822 3329.0
    0.0003110 1913.56006 3504.39014 3215.0
    0.0002965 1913.56006 3575.25000 3373.0
    0.0002907 1913.56006 3690.07739 3440.0
    0.0002818 1913.56006 3841.85522 3549.0
    0.0002523 1913.56006 4070.36621 3963.0
    0.0002374 1913.56006 4433.33252 4213.0
    0.0002032 1913.56006 5114.96289 4922.0
    0.0001607 1913.56006 6361.37207 6223.0
    0.0001180 1913.56006 8425.99805 8476.0
    0.0000803 1913.56006 11451.09766 12452.0
    0.0000607 1913.56006 15146.54492 16472.0
    0.0000530 1913.56006 18351.81055 18866.0
    0.0000525 1913.56006 19205.92188 19047.0
    0.0000580 1913.56006 16764.76563 17252.0
    0.0000700 1913.56006 13128.15332 14282.0
    0.0000933 1913.56006 10689.51758 10714.0
    0.0001039 1913.56006 10100.02832 9624.0
    0.0000972 1913.56006 10809.90137 10293.0
    0.0000903 1913.56006 11658.57520 11071.0
    0.0000926 1913.56006 11378.52637 10804.0
    0.0001026 1913.56006 9624.04297 9748.0
    0.0001232 1913.56006 7525.18652 8117.0
    0.0001611 1913.56006 6048.32568 6209.0
    0.0002023 1913.56006 5372.12793 4943.0
    0.0002031 1913.56006 5316.27295 4923.0
    0.0001807 1913.56006 5610.38623 5535.0
    0.0001707 1913.56006 6001.88818 5858.0
    0.0001583 1913.56006 6195.46875 6316.0
    0.0001629 1913.56006 5978.98975 6138.0
    0.0001783 1913.56006 5433.77637 5607.0
    0.0002019 1913.56006 4911.77393 4952.0
    0.0002201 1913.56006 4626.95947 4543.0
    0.0002217 1913.56006 4576.89404 4510.0
    0.0002170 1913.56006 4645.04639 4609.0
    0.0002160 1913.56006 4650.79492 4629.0
    0.0002202 1913.56006 4386.37646 4541.0
    0.0002442 1913.56006 4105.57568 4095.0
    0.0002583 1913.56006 3776.08813 3871.0
    0.0002872 1913.56006 3533.48340 3482.0
    0.0003017 1913.56006 3381.37476 3315.0
    0.0003228 1913.56006 3297.84375 3098.0
    0.0003088 1913.56006 3216.16724 3238.0
    0.0003067 1913.56006 3204.52173 3260.0
    0.0003076 1913.56006 3231.80396 3251.0
    0.0003148 1913.56006 3298.57178 3177.0
    0.0002960 1913.56006 3325.72168 3378.0
    0.0002907 1913.56006 3366.13989 3440.0
    0.0003108 1913.56006 3431.28613 3218.0
    0.0002856 1913.56006 3538.01025 3502.0
    0.0002591 1913.56006 3717.28662 3860.0
    0.0002485 1913.56006 3999.76782 4024.0
    0.0002168 1913.56006 4444.71826 4612.0
    0.0001951 1913.56006 5040.66064 5125.0
    0.0001641 1913.56006 5788.67139 6094.0
    0.0001459 1913.56006 6600.63623 6854.0
    0.0001279 1913.56006 7438.10205 7820.0
    0.0001119 1913.56006 8493.55566 8940.0
    0.0000910 1913.56006 10065.22949 10993.0
    0.0000781 1913.56006 12152.37012 12810.0
    0.0000712 1913.56006 14014.40918 14038.0
    0.0000710 1913.56006 14504.13672 14086.0
    0.0000742 1913.56006 13182.03027 13479.0
    0.0000836 1913.56006 11170.08496 11957.0
    0.0000975 1913.56006 9834.41699 10256.0
    0.0001007 1913.56006 9708.43848 9934.0
    0.0000954 1913.56006 10622.18457 10487.0
    0.0000858 1913.56006 11870.75684 11651.0
    0.0000840 1913.56006 12399.71777 11902.0
    0.0000859 1913.56006 11549.60059 11645.0
    0.0000955 1913.56006 9841.69434 10476.0
    0.0001126 1913.56006 8435.14453 8882.0
    0.0001220 1913.56006 7974.93262 8198.0
    0.0001178 1913.56006 8500.05078 8489.0
    0.0001026 1913.56006 9698.63770 9742.0
    0.0000914 1913.56006 10979.46484 10937.0
    0.0000884 1913.56006 11487.64648 11313.0
    0.0000942 1913.56006 10683.75879 10617.0
    0.0001076 1913.56006 9007.26660 9291.0
    0.0001300 1913.56006 7475.93604 7695.0
    0.0001474 1913.56006 6587.14600 6786.0
    0.0001623 1913.56006 6344.00244 6161.0
    0.0001623 1913.56006 6489.83691 6163.0
    0.0001599 1913.56006 6604.50293 6254.0
    0.0001688 1913.56006 6313.30078 5923.0
    0.0001742 1913.56006 5539.38965 5740.0
    0.0002077 1913.56006 4741.04053 4815.0
    0.0002414 1913.56006 4104.12109 4142.0
    0.0002731 1913.56006 3678.73364 3662.0
    0.0003047 1913.56006 3424.04565 3282.0
    0.0003157 1913.56006 3277.39966 3168.0
    0.0003212 1913.56006 3189.68018 3113.0
    0.0003237 1913.56006 3167.29663 3089.0
    0.0003189 1913.56006 3128.19556 3136.0
    0.0003400 1913.56006 3098.83374 2941.0
    0.0003281 1913.56006 3077.88428 3048.0
    0.0003332 1913.56006 3067.39697 3001.0
    0.0003369 1913.56006 3068.78955 2968.0
    0.0003089 1913.56006 3085.52319 3237.0
    0.0003301 1913.56006 3106.43823 3029.0
    0.0003214 1913.56006 3100.93701 3111.0
    0.0003280 1913.56006 3084.03174 3049.0
    0.0003241 1913.56006 3066.57397 3085.0
    0.0003107 1913.56006 3062.40283 3219.0
    0.0003258 1913.56006 3072.62280 3069.0
    0.0003117 1913.56006 3090.03979 3208.0
    0.0003183 1913.56006 3107.91357 3142.0
    0.0003263 1913.56006 3113.27173 3065.0
    0.0003223 1913.56006 3076.10425 3103.0
    0.0003206 1913.56006 3091.92041 3119.0
    0.0003150 1913.56006 3128.90259 3175.0
    0.0003081 1913.56006 3189.57642 3246.0
    0.0003085 1913.56006 3265.03003 3241.0
    0.0003093 1913.56006 3338.59741 3233.0
    0.0003027 1913.56006 3399.71924 3304.0
    0.0003066 1913.56006 3455.76758 3262.0
    0.0002892 1913.56006 3592.10986 3458.0
    0.0002726 1913.56006 3848.21875 3668.0
    0.0002282 1913.56006 4311.54639 4382.0
    0.0001970 1913.56006 5021.21973 5075.0
    0.0001674 1913.56006 6076.79443 5972.0
    0.0001343 1913.56006 7472.95215 7445.0
    0.0001146 1913.56006 9014.06934 8728.0
    0.0001019 1913.56006 10406.31348 9818.0
    0.0000953 1913.56006 11157.23926 10497.0
    0.0000980 1913.56006 10714.10547 10204.0
    0.0001024 1913.56006 9585.58887 9761.0
    0.0001085 1913.56006 8744.03320 9214.0
    0.0001074 1913.56006 8661.62793 9310.0
    0.0001094 1913.56006 9255.72559 9144.0
    0.0001081 1913.56006 10055.29883 9247.0
    0.0001030 1913.56006 10414.32129 9713.0
    0.0001071 1913.56006 9777.64551 9335.0
    0.0001187 1913.56006 8342.28906 8424.0
    0.0001400 1913.56006 6889.67871 7141.0
    0.0001633 1913.56006 5897.92432 6122.0
    0.0001863 1913.56006 5416.77637 5367.0
    0.0001980 1913.56006 5304.68896 5051.0
    0.0002069 1913.56006 5228.76904 4834.0
    0.0002129 1913.56006 4993.94629 4697.0
    0.0002374 1913.56006 4584.97998 4213.0
    0.0002461 1913.56006 4185.30469 4064.0
    0.0002590 1913.56006 3923.49487 3861.0
    0.0002727 1913.56006 3838.44092 3667.0
    0.0002604 1913.56006 3942.67749 3840.0
    0.0002344 1913.56006 4289.37939 4267.0
    0.0001952 1913.56006 4920.74951 5124.0
    0.0001595 1913.56006 5905.47803 6268.0
    0.0001307 1913.56006 7188.42041 7650.0
    0.0001142 1913.56006 8560.30762 8756.0
    0.0001061 1913.56006 9507.05859 9425.0
    0.0001075 1913.56006 9564.36035 9301.0
    0.0001141 1913.56006 8855.18750 8766.0
    0.0001230 1913.56006 8065.09668 8129.0
    0.0001356 1913.56006 7632.37402 7376.0
    0.0001355 1913.56006 7630.63867 7382.0
    0.0001256 1913.56006 8096.46533 7964.0
    0.0001086 1913.56006 9136.38477 9211.0
    0.0000940 1913.56006 10424.27246 10635.0
    0.0000872 1913.56006 11491.33203 11468.0
    0.0000856 1913.56006 11836.90625 11679.0
    0.0000931 1913.56006 11054.12402 10744.0
    0.0001057 1913.56006 9281.22949 9460.0
    0.0001281 1913.56006 7385.22510 7809.0
    0.0001626 1913.56006 6102.36621 6149.0
    0.0001797 1913.56006 5617.70410 5566.0
    0.0001735 1913.56006 5764.22363 5763.0
    0.0001662 1913.56006 6172.98242 6017.0
    0.0001645 1913.56006 6365.85449 6080.0
    0.0001701 1913.56006 5999.09082 5880.0
    0.0001840 1913.56006 5200.47510 5434.0
    0.0002123 1913.56006 4426.04346 4711.0
    0.0002462 1913.56006 3903.91943 4061.0
    0.0002746 1913.56006 3648.72412 3642.0
    0.0002743 1913.56006 3624.10889 3646.0
    0.0002626 1913.56006 3777.11523 3808.0
    0.0002432 1913.56006 4091.24487 4111.0
    0.0002157 1913.56006 4566.90527 4636.0
    0.0001799 1913.56006 5198.61865 5558.0
    0.0001533 1913.56006 5959.56641 6523.0
    0.0001358 1913.56006 6740.80469 7363.0
    0.0001346 1913.56006 7251.34961 7431.0
    0.0001356 1913.56006 7127.58350 7374.0
    0.0001436 1913.56006 6436.91113 6962.0
    0.0001579 1913.56006 5629.22314 6333.0
    0.0001889 1913.56006 5110.59473 5295.0
    0.0001938 1913.56006 4912.09326 5161.0
    0.0001960 1913.56006 5007.47754 5102.0
    0.0001869 1913.56006 5263.63721 5350.0
    0.0001831 1913.56006 5474.41699 5462.0
    0.0001769 1913.56006 5427.40381 5654.0
    0.0001779 1913.56006 5233.36523 5620.0
    0.0001768 1913.56006 5137.01172 5657.0
    0.0001721 1913.56006 5273.82031 5812.0
    0.0001713 1913.56006 5558.58594 5838.0
    0.0001648 1913.56006 5848.56348 6068.0
    0.0001581 1913.56006 5922.40918 6327.0
    0.0001637 1913.56006 5731.07080 6107.0
    0.0001700 1913.56006 5496.06152 5882.0
    0.0001776 1913.56006 5389.71826 5631.0
    0.0001671 1913.56006 5511.65137 5985.0
    0.0001619 1913.56006 5907.04395 6175.0
    0.0001497 1913.56006 6482.46289 6679.0
    0.0001430 1913.56006 7033.18896 6993.0
    0.0001417 1913.56006 7282.42285 7055.0
    0.0001422 1913.56006 7024.78369 7031.0
    0.0001534 1913.56006 6418.68506 6518.0
    0.0001679 1913.56006 5807.04199 5956.0
    0.0001819 1913.56006 5388.43750 5499.0
    0.0001922 1913.56006 5287.81543 5204.0
    0.0001818 1913.56006 5526.77881 5502.0
    0.0001644 1913.56006 6096.31348 6083.0
    0.0001368 1913.56006 6991.74561 7308.0
    0.0001162 1913.56006 8178.63818 8607.0
    0.0000998 1913.56006 9674.40039 10020.0
    0.0000865 1913.56006 11318.92383 11559.0
    0.0000799 1913.56006 12707.80957 12510.0
    0.0000774 1913.56006 13221.57422 12926.0
    0.0000825 1913.56006 12337.22461 12119.0
    0.0000875 1913.56006 10555.70215 11429.0
    0.0001029 1913.56006 8849.45020 9715.0
    0.0001206 1913.56006 7792.40576 8294.0
    0.0001288 1913.56006 7522.89795 7763.0
    0.0001309 1913.56006 7832.40381 7639.0
    0.0001277 1913.56006 8376.02344 7828.0
    0.0001246 1913.56006 8757.28320 8026.0
    0.0001193 1913.56006 8665.28516 8383.0
    0.0001136 1913.56006 8263.36133 8801.0
    0.0001183 1913.56006 7915.43408 8452.0
    0.0001227 1913.56006 7691.16455 8147.0
    0.0001398 1913.56006 7327.95850 7155.0
    0.0001549 1913.56006 6593.83936 6457.0
    0.0001724 1913.56006 5666.81689 5800.0
    0.0002035 1913.56006 4919.03809 4913.0
    0.0002263 1913.56006 4551.26514 4419.0
    0.0002235 1913.56006 4563.17090 4475.0
    0.0002035 1913.56006 4900.90820 4913.0
    0.0001912 1913.56006 5347.33154 5229.0
    0.0001796 1913.56006 5681.15430 5567.0
    0.0001833 1913.56006 5601.05322 5456.0
    0.0001874 1913.56006 5137.52930 5337.0
    0.0002104 1913.56006 4521.59521 4752.0
    0.0002469 1913.56006 3990.78345 4051.0
    0.0002665 1913.56006 3633.81763 3753.0
    0.0002885 1913.56006 3466.13452 3466.0
    0.0002797 1913.56006 3421.51343 3575.0
    0.0002946 1913.56006 3452.22827 3395.0
    0.0002866 1913.56006 3458.60962 3489.0
    0.0002949 1913.56006 3402.35669 3391.0
    0.0002968 1913.56006 3243.96851 3369.0
    0.0003131 1913.56006 3103.27051 3194.0
    0.0003215 1913.56006 2994.53027 3110.0
    0.0003373 1913.56006 2915.99438 2965.0
    0.000351 1913.56006 2871.03271 2846.0
    0.0003444 1913.56006 2851.07617 2904.0
    0.0003499 1913.56006 2848.05835 2858.0
    0.000361 1913.56006 2855.72095 2769.0
    0.000360 1913.56006 2856.61255 2779.0
    0.0003489 1913.56006 2886.73535 2866.0
    0.0003364 1913.56006 2930.88086 2973.0
    0.0003461 1913.56006 2995.94214 2889.0
    0.0003420 1913.56006 3087.47583 2924.0
    0.0003258 1913.56006 3229.36621 3069.0
    0.0003180 1913.56006 3457.39771 3145.0
    0.0002858 1913.56006 3828.69141 3499.0
    0.0002390 1913.56006 4422.66846 4184.0
    0.0001843 1913.56006 5323.06494 5425.0
    0.0001423 1913.56006 6562.76270 7027.0
    0.0001160 1913.56006 8035.09570 8624.0
    0.0001014 1913.56006 9444.84375 9858.0
    0.0000941 1913.56006 10363.10352 10622.0
    0.0000946 1913.56006 10344.23438 10573.0
    0.0000988 1913.56006 9334.11816 10122.0
    0.0001170 1913.56006 7992.00439 8544.0
    0.0001359 1913.56006 6914.71680 7358.0
    0.0001509 1913.56006 6361.83105 6625.0
    0.0001557 1913.56006 6332.14258 6424.0
    0.0001500 1913.56006 6648.59424 6666.0
    0.0001462 1913.56006 7045.54541 6840.0
    0.0001408 1913.56006 7221.23877 7101.0
    0.0001371 1913.56006 6993.25342 7292.0
    0.0001456 1913.56006 6492.20410 6870.0
    0.0001610 1913.56006 5969.58105 6211.0
    0.0001798 1913.56006 5516.78027 5561.0
    0.0001933 1913.56006 5073.21240 5174.0
    0.0002156 1913.56006 4574.38867 4638.0
    0.0002443 1913.56006 4096.90723 4094.0
    0.0002592 1913.56006 3736.06665 3858.0
    0.0002842 1913.56006 3527.62549 3519.0
    0.0002862 1913.56006 3459.13208 3494.0
    0.0002921 1913.56006 3484.84521 3424.0
    0.0002838 1913.56006 3540.59375 3523.0
    0.0002817 1913.56006 3561.12012 3550.0
    0.0002939 1913.56006 3490.70825 3402.0
    0.0002966 1913.56006 3343.34155 3372.0
    0.0003017 1913.56006 3188.89502 3315.0
    0.0003179 1913.56006 3078.74902 3146.0
    0.0003295 1913.56006 3035.23267 3035.0
    0.0003346 1913.56006 3072.90601 2989.0
    0.0003220 1913.56006 3201.90234 3106.0
    0.0002933 1913.56006 3438.40991 3410.0
    0.0002712 1913.56006 3783.41406 3687.0
    0.0002342 1913.56006 4162.77393 4269.0
    0.0002224 1913.56006 4585.90283 4496.0
    0.0002166 1913.56006 4883.01074 4616.0
    0.0002118 1913.56006 4940.27539 4721.0
    0.0002212 1913.56006 4756.38916 4520.0
    0.0002362 1913.56006 4403.46924 4234.0
    0.0002476 1913.56006 4027.61963 4038.0
    0.0002580 1913.56006 3767.23096 3876.0
    0.0002861 1913.56006 3646.26978 3495.0
    0.0002717 1913.56006 3678.11890 3680.0
    0.0002774 1913.56006 3767.47900 3605.0
    0.0002749 1913.56006 3821.75562 3638.0
    0.0002579 1913.56006 3783.12793 3877.0
    0.0002655 1913.56006 3644.55298 3767.0
    0.0002886 1913.56006 3451.14893 3465.0
    0.0002944 1913.56006 3255.17285 3397.0
    0.0002987 1913.56006 3101.82886 3348.0
    0.0003327 1913.56006 2968.39844 3006.0
    0.0003246 1913.56006 2855.90991 3081.0
    0.000358 1913.56006 2769.25952 2790.0
    0.000360 1913.56006 2712.90991 2781.0
    0.000365 1913.56006 2688.42969 2742.0
    0.000354 1913.56006 2693.23120 2828.0
    0.000355 1913.56006 2734.48535 2816.0
    0.0003459 1913.56006 2809.01147 2891.0
    0.0003303 1913.56006 2918.51270 3028.0
    0.0003097 1913.56006 3039.29883 3229.0
    0.0003066 1913.56006 3152.96826 3262.0
    0.0002999 1913.56006 3230.58765 3334.0
    0.0002915 1913.56006 3235.14014 3430.0
    0.0003085 1913.56006 3166.73047 3242.0
    0.0003181 1913.56006 3075.52051 3144.0
    0.0003308 1913.56006 2998.18237 3023.0
    0.0003466 1913.56006 2941.75317 2885.0
    0.0003390 1913.56006 2934.30005 2950.0
    0.0003287 1913.56006 2960.16504 3042.0
    0.0003246 1913.56006 3007.11548 3081.0
    0.0003336 1913.56006 3039.66235 2998.0
    0.0003407 1913.56006 3029.54883 2935.0
    0.0003451 1913.56006 2983.17993 2898.0
    0.0003333 1913.56006 2947.14233 3000.0
    0.0003348 1913.56006 2931.92261 2987.0
    0.0003326 1913.56006 2971.52734 3007.0
    0.0003207 1913.56006 3111.28198 3118.0
    0.0002931 1913.56006 3396.18530 3412.0
    0.0002537 1913.56006 3849.89209 3942.0
    0.0002172 1913.56006 4442.00928 4605.0
    0.0001925 1913.56006 5044.80322 5194.0
    0.0001915 1913.56006 5462.33008 5223.0
    0.0001962 1913.56006 5480.91260 5098.0
    0.0002008 1913.56006 5040.98096 4981.0
    0.0002182 1913.56006 4420.37793 4582.0
    0.0002358 1913.56006 3904.51733 4240.0
    0.0002641 1913.56006 3620.53345 3786.0
    0.0002705 1913.56006 3585.51587 3697.0
    0.0002658 1913.56006 3740.68970 3762.0
    0.0002583 1913.56006 3983.04053 3872.0
    0.0002462 1913.56006 4193.55957 4061.0
    0.0002434 1913.56006 4276.20117 4109.0
    0.0002340 1913.56006 4236.10400 4274.0
    0.0002283 1913.56006 4214.89893 4381.0
    0.0002289 1913.56006 4306.06885 4369.0
    0.0002333 1913.56006 4443.69873 4287.0
    0.0002508 1913.56006 4458.02783 3987.0
    0.0002546 1913.56006 4220.61182 3928.0
    0.0002687 1913.56006 3815.78979 3722.0
    0.0002802 1913.56006 3434.20801 3569.0
    0.0003154 1913.56006 3207.65894 3171.0
    0.0003310 1913.56006 3175.51904 3021.0
    0.0003031 1913.56006 3314.63013 3299.0
    0.0002839 1913.56006 3558.18994 3522.0
    0.0002772 1913.56006 3803.61646 3608.0
    0.0002710 1913.56006 3916.50879 3690.0
    0.0002660 1913.56006 3817.42285 3760.0
    0.0002791 1913.56006 3553.58032 3583.0
    0.0002878 1913.56006 3259.67310 3475.0
    0.0003275 1913.56006 3042.24902 3053.0
    0.0003384 1913.56006 2916.66455 2955.0
    0.0003447 1913.56006 2882.19263 2901.0
    0.0003337 1913.56006 2915.23804 2997.0
    0.0003376 1913.56006 2983.83667 2962.0
    0.0003228 1913.56006 3089.44946 3098.0
    0.0002951 1913.56006 3214.19067 3389.0
    0.0002769 1913.56006 3360.09863 3612.0
    0.0002693 1913.56006 3537.67480 3713.0
    0.0002557 1913.56006 3763.81592 3911.0
    0.0002366 1913.56006 3956.01318 4227.0
    0.0002385 1913.56006 4091.08667 4193.0
    0.0002443 1913.56006 4099.58252 4093.0
    0.0002436 1913.56006 3924.52686 4105.0
    0.0002562 1913.56006 3658.04272 3903.0
    0.0002736 1913.56006 3424.12817 3655.0
    0.0002857 1913.56006 3282.70190 3500.0
    0.0002860 1913.56006 3259.13184 3497.0
    0.0002881 1913.56006 3328.72632 3471.0
    0.0002807 1913.56006 3456.49951 3563.0
    0.0002756 1913.56006 3577.71216 3629.0
    0.0002735 1913.56006 3657.10107 3656.0
    0.0002683 1913.56006 3661.12671 3727.0
    0.0002646 1913.56006 3617.65894 3779.0
    0.0002650 1913.56006 3610.91260 3773.0
    0.0002611 1913.56006 3701.04565 3830.0
    0.0002484 1913.56006 3900.51074 4025.0
    0.0002317 1913.56006 4202.51465 4316.0
    0.0002014 1913.56006 4571.78711 4966.0
    0.0001930 1913.56006 4983.16455 5182.0
    0.0001839 1913.56006 5385.48145 5438.0
    0.0001825 1913.56006 5672.15137 5480.0
    0.0001815 1913.56006 5689.29639 5511.0
    0.0001908 1913.56006 5384.57617 5242.0
    0.0002003 1913.56006 4965.16992 4992.0
    0.0002074 1913.56006 4686.11914 4821.0
    0.0002076 1913.56006 4704.64697 4817.0
    0.0001981 1913.56006 5096.38721 5047.0
    0.0001676 1913.56006 5883.14258 5965.0
    0.0001389 1913.56006 7011.48926 7202.0
    0.0001249 1913.56006 8279.13477 8005.0
    0.0001142 1913.56006 9321.55957 8758.0
    0.0001138 1913.56006 9722.66602 8790.0
    0.0001114 1913.56006 9292.12988 8977.0
    0.0001154 1913.56006 8398.36719 8663.0
    0.0001224 1913.56006 7624.60205 8172.0
    0.0001342 1913.56006 7250.81836 7450.0
    0.0001444 1913.56006 7239.77637 6927.0
    0.0001456 1913.56006 7364.06982 6866.0
    0.0001391 1913.56006 7387.05127 7191.0
    0.0001432 1913.56006 7246.54541 6982.0
    0.0001460 1913.56006 6958.37012 6849.0
    0.0001633 1913.56006 6481.76025 6123.0
    0.0001735 1913.56006 5850.99805 5763.0
    0.0001878 1913.56006 5270.37012 5325.0
    0.0002010 1913.56006 4876.36719 4976.0
    0.0002214 1913.56006 4655.15527 4516.0
    0.0002324 1913.56006 4499.66357 4303.0
    0.0002431 1913.56006 4276.15186 4113.0
    0.0002539 1913.56006 3946.09448 3938.0
    0.0002780 1913.56006 3592.86182 3597.0
    0.0002978 1913.56006 3289.01831 3358.0
    0.0003316 1913.56006 3067.04102 3016.0
    0.0003359 1913.56006 2936.98901 2977.0
    0.0003394 1913.56006 2856.86694 2946.0
    0.000354 1913.56006 2830.04370 2828.0
    0.0003482 1913.56006 2830.07397 2872.0
    0.000354 1913.56006 2836.75562 2825.0
    0.000367 1913.56006 2834.51880 2726.0
    0.000358 1913.56006 2819.65698 2794.0
    0.000363 1913.56006 2795.22534 2755.0
    0.000354 1913.56006 2776.72412 2825.0
    0.000361 1913.56006 2783.04834 2769.0
    0.0003391 1913.56006 2799.83252 2949.0
    0.0003225 1913.56006 2871.85522 3101.0
    0.0003320 1913.56006 2973.56250 3012.0
    0.0003178 1913.56006 3089.39893 3147.0
    0.0003003 1913.56006 3177.43652 3330.0
    0.0003067 1913.56006 3214.09497 3260.0
    0.0003068 1913.56006 3192.61768 3259.0
    0.0002915 1913.56006 3186.36304 3430.0
    0.0002943 1913.56006 3243.06958 3398.0
    0.0002764 1913.56006 3389.42383 3618.0
    0.0002608 1913.56006 3618.97998 3835.0
    0.0002475 1913.56006 3912.46484 4040.0
    0.0002322 1913.56006 4200.50586 4307.0
    0.0002191 1913.56006 4409.32568 4564.0
    0.0002118 1913.56006 4503.27246 4722.0
    0.0002115 1913.56006 4519.84033 4728.0
    0.0002183 1913.56006 4504.66602 4580.0
    0.0002123 1913.56006 4507.59814 4711.0
    0.0002032 1913.56006 4574.91064 4921.0
    0.0001984 1913.56006 4785.16455 5040.0
    0.0001883 1913.56006 5162.84180 5310.0
    0.0001868 1913.56006 5598.26807 5352.0
    0.0001827 1913.56006 5908.91602 5473.0
    0.0001870 1913.56006 5902.11621 5347.0
    0.0001848 1913.56006 5562.46484 5412.0
    0.0001968 1913.56006 5091.09766 5081.0
    0.0002053 1913.56006 4683.86670 4872.0
    0.0002185 1913.56006 4445.80957 4577.0
    0.0002227 1913.56006 4446.00342 4491.0
    0.0002021 1913.56006 4729.46289 4949.0
    0.0001762 1913.56006 5284.16846 5676.0
    0.0001636 1913.56006 6002.04248 6114.0
    0.0001514 1913.56006 6692.82715 6605.0
    0.0001457 1913.56006 7123.58008 6864.0
    0.0001464 1913.56006 7143.69385 6832.0
    0.0001519 1913.56006 6803.76953 6584.0
    0.0001610 1913.56006 6283.73193 6210.0
    0.0001756 1913.56006 5725.66016 5695.0
    0.0001910 1913.56006 5255.83887 5235.0
    0.0002056 1913.56006 4987.01367 4863.0
    0.0001986 1913.56006 4947.23340 5036.0
    0.0002037 1913.56006 5074.07373 4909.0
    0.0001976 1913.56006 5250.00146 5061.0
    0.0001916 1913.56006 5357.60889 5218.0
    0.0001909 1913.56006 5315.74854 5237.0
    0.0001974 1913.56006 5113.91650 5065.0
    0.0002036 1913.56006 4812.75391 4911.0
    0.0002181 1913.56006 4491.48242 4586.0
    0.0002256 1913.56006 4233.51074 4432.0
    0.0002505 1913.56006 4099.23975 3992.0
    0.0002506 1913.56006 4090.92627 3990.0
    0.0002476 1913.56006 4158.45215 4039.0
    0.0002432 1913.56006 4227.75000 4111.0
    0.0002394 1913.56006 4240.69043 4177.0
    0.0002391 1913.56006 4184.37598 4183.0
    0.0002415 1913.56006 4106.14453 4140.0
    0.0002357 1913.56006 4046.33716 4242.0
    0.0002348 1913.56006 4012.91675 4259.0
    0.0002472 1913.56006 3974.68970 4045.0
    0.0002664 1913.56006 3890.46094 3754.0
    0.0002641 1913.56006 3762.26245 3786.0
    0.0002813 1913.56006 3631.27588 3555.0
    0.0002920 1913.56006 3522.90552 3425.0
    0.0002874 1913.56006 3438.24927 3480.0
    0.0002988 1913.56006 3354.02148 3347.0
    0.0002937 1913.56006 3333.95557 3405.0
    0.0002939 1913.56006 3360.70166 3402.0
    0.0002989 1913.56006 3408.35718 3346.0
    0.0003019 1913.56006 3447.91577 3312.0
    0.0003018 1913.56006 3427.70435 3314.0
    0.0003097 1913.56006 3330.17090 3229.0
    0.0003210 1913.56006 3178.73682 3115.0
    0.0003329 1913.56006 3017.81787 3004.0
    0.000353 1913.56006 2880.44336 2831.0
    0.000373 1913.56006 2781.95679 2678.0
    0.000373 1913.56006 2732.09912 2680.0
    0.000375 1913.56006 2714.39746 2669.0
    0.000365 1913.56006 2719.42700 2738.0
    0.000375 1913.56006 2738.48193 2666.0
    0.000371 1913.56006 2755.27563 2692.0
    0.000371 1913.56006 2759.27832 2698.0
    0.000381 1913.56006 2749.34204 2626.0
    0.000368 1913.56006 2736.32861 2715.0
    0.000370 1913.56006 2736.74194 2700.0
    0.000362 1913.56006 2750.43091 2761.0
    0.000375 1913.56006 2783.56104 2670.0
    0.000359 1913.56006 2815.73120 2788.0
    0.000354 1913.56006 2833.13306 2827.0
    0.000364 1913.56006 2825.64771 2751.0
    0.000361 1913.56006 2800.71948 2769.0
    0.000373 1913.56006 2779.74438 2679.0
    0.000351 1913.56006 2779.65063 2849.0
    0.000351 1913.56006 2804.72095 2847.0
    0.0003358 1913.56006 2855.25854 2978.0
    0.0003278 1913.56006 2925.42041 3051.0
    0.0003272 1913.56006 2998.30273 3056.0
    0.0003199 1913.56006 3045.57983 3126.0
    0.0003351 1913.56006 3040.03467 2984.0
    0.0003205 1913.56006 2980.02954 3120.0
    0.0003386 1913.56006 2900.20361 2953.0
    0.0003452 1913.56006 2826.73535 2897.0
    0.000374 1913.56006 2785.08081 2673.0
    0.0003447 1913.56006 2783.99390 2901.0
    0.0003407 1913.56006 2823.37939 2935.0
    0.0003473 1913.56006 2896.54053 2879.0
    0.0003360 1913.56006 2987.64063 2976.0
    0.0003353 1913.56006 3067.27588 2982.0
    0.0003241 1913.56006 3099.02783 3085.0
    0.0003289 1913.56006 3066.21436 3040.0
    0.0003378 1913.56006 2987.58130 2960.0
    0.0003479 1913.56006 2886.94165 2874.0
    0.000359 1913.56006 2789.46191 2789.0
    0.000363 1913.56006 2720.02075 2757.0
    0.000377 1913.56006 2682.00781 2656.0
    0.000376 1913.56006 2673.02954 2659.0
    0.000390 1913.56006 2685.06128 2566.0
    0.000372 1913.56006 2706.05127 2689.0
    0.000380 1913.56006 2721.35742 2633.0
    0.000376 1913.56006 2719.63989 2662.0
    0.000381 1913.56006 2700.02515 2624.0
    0.000385 1913.56006 2668.25146 2600.0
    0.000364 1913.56006 2630.62451 2745.0
    0.000391 1913.56006 2599.07373 2559.0
    0.000401 1913.56006 2575.54004 2494.0
    0.000390 1913.56006 2561.04883 2562.0
    0.000393 1913.56006 2553.36548 2547.0
    0.000407 1913.56006 2549.84375 2457.0
    0.000404 1913.56006 2548.79077 2475.0
    0.000405 1913.56006 2547.54541 2470.0
    0.000403 1913.56006 2551.17920 2484.0
    0.000389 1913.56006 2557.80835 2574.0
    0.000390 1913.56006 2568.52344 2563.0
    0.000408 1913.56006 2585.44604 2453.0
    0.000398 1913.56006 2612.18799 2513.0
    0.000371 1913.56006 2655.35840 2693.0
    0.000359 1913.56006 2723.86646 2787.0
    0.000353 1913.56006 2828.73511 2831.0
    0.0003428 1913.56006 2979.41211 2917.0
    0.0003188 1913.56006 3184.38501 3137.0
    0.0003014 1913.56006 3416.81079 3318.0
    0.0002880 1913.56006 3641.66553 3472.0
    0.0002759 1913.56006 3787.43457 3624.0
    0.0002768 1913.56006 3785.42334 3613.0
    0.0002740 1913.56006 3644.67163 3649.0
    0.0002833 1913.56006 3439.75903 3530.0
    0.0002941 1913.56006 3241.23706 3400.0
    0.0003126 1913.56006 3091.50708 3199.0
    0.0003200 1913.56006 3009.71680 3125.0
    0.0003272 1913.56006 2997.10840 3056.0
    0.0003272 1913.56006 3043.40991 3056.0
    0.0003340 1913.56006 3121.80493 2994.0
    0.0003189 1913.56006 3196.20459 3136.0
    0.0003160 1913.56006 3238.48901 3165.0
    0.0003278 1913.56006 3192.03442 3051.0
    0.0003262 1913.56006 3092.84351 3066.0
    0.0003355 1913.56006 2977.38379 2981.0
    0.0003359 1913.56006 2871.88623 2977.0
    0.000359 1913.56006 2789.07275 2785.0
    0.000371 1913.56006 2732.26660 2692.0
    0.000371 1913.56006 2698.86572 2697.0
    0.000372 1913.56006 2684.25464 2688.0
    0.000372 1913.56006 2684.64746 2691.0
    0.000378 1913.56006 2699.50781 2648.0
    0.000365 1913.56006 2741.62524 2739.0
    0.000358 1913.56006 2809.51587 2794.0
    0.0003422 1913.56006 2919.13477 2922.0
    0.0003220 1913.56006 3090.11572 3106.0
    0.0002853 1913.56006 3333.15723 3505.0
    0.0002609 1913.56006 3636.46973 3833.0
    0.0002491 1913.56006 3953.02612 4014.0
    0.0002474 1913.56006 4200.10107 4042.0
    0.0002343 1913.56006 4286.40576 4268.0
    0.0002497 1913.56006 4174.01123 4005.0
    0.0002527 1913.56006 3928.91016 3958.0
    0.0002683 1913.56006 3669.38696 3727.0
    0.0002863 1913.56006 3480.70020 3493.0
    0.0002948 1913.56006 3410.91235 3392.0
    0.0002906 1913.56006 3487.80176 3441.0
    0.0002653 1913.56006 3719.89209 3769.0
    0.0002458 1913.56006 4110.01660 4068.0
    0.0002107 1913.56006 4638.50830 4746.0
    0.0001888 1913.56006 5248.82227 5298.0
    0.0001693 1913.56006 5841.69531 5907.0
    0.0001649 1913.56006 6298.82227 6066.0
    0.0001651 1913.56006 6498.37891 6058.0
    0.0001713 1913.56006 6351.16748 5839.0
    0.0001758 1913.56006 5863.15967 5689.0
    0.0001901 1913.56006 5241.14893 5260.0
    0.0002099 1913.56006 4707.30811 4764.0
    0.0002236 1913.56006 4401.36816 4473.0
    0.0002246 1913.56006 4384.37793 4452.0
    0.0002224 1913.56006 4656.67920 4496.0
    0.0001938 1913.56006 5167.81201 5159.0
    0.0001767 1913.56006 5810.04736 5658.0
    0.0001673 1913.56006 6409.48438 5979.0
    0.0001563 1913.56006 6768.51074 6398.0
    0.0001574 1913.56006 6759.83057 6354.0
    0.0001587 1913.56006 6396.75049 6302.0
    0.0001678 1913.56006 5803.06152 5960.0
    0.0001829 1913.56006 5135.53418 5468.0
    0.0002064 1913.56006 4553.39111 4846.0
    0.0002321 1913.56006 4140.43408 4309.0
    0.0002443 1913.56006 3928.70313 4093.0
    0.0002563 1913.56006 3894.48438 3902.0
    0.0002618 1913.56006 3994.77490 3819.0
    0.0002503 1913.56006 4150.15918 3995.0
    0.0002375 1913.56006 4298.84229 4210.0
    0.0002305 1913.56006 4412.52637 4339.0
    0.0002273 1913.56006 4465.02197 4400.0
    0.0002271 1913.56006 4444.70361 4403.0
    0.0002384 1913.56006 4351.22607 4195.0
    0.0002375 1913.56006 4220.88330 4210.0
    0.0002385 1913.56006 4127.84033 4193.0
    0.0002268 1913.56006 4143.17822 4409.0
    0.0002218 1913.56006 4303.72217 4509.0
    0.0002223 1913.56006 4591.12109 4498.0
    0.0002124 1913.56006 4909.60742 4708.0
    0.0002097 1913.56006 5132.35107 4769.0
    0.0002022 1913.56006 5169.24951 4945.0
    0.0001990 1913.56006 5001.42334 5026.0
    0.0002012 1913.56006 4725.37598 4971.0
    0.0002140 1913.56006 4452.17188 4673.0
    0.0002283 1913.56006 4254.85498 4381.0
    0.0002220 1913.56006 4172.68018 4504.0
    0.0002254 1913.56006 4232.02197 4437.0
    0.0002194 1913.56006 4428.86914 4558.0
    0.0002071 1913.56006 4722.55469 4828.0
    0.0002008 1913.56006 5022.19727 4980.0
    0.0002015 1913.56006 5224.07813 4962.0
    0.0001932 1913.56006 5271.05469 5176.0
    0.0001936 1913.56006 5176.96289 5166.0
    0.0001949 1913.56006 5025.85400 5130.0
    0.0001946 1913.56006 4930.43457 5138.0
    0.0001892 1913.56006 4962.52930 5286.0
    0.0001862 1913.56006 5125.55615 5372.0
    0.0001874 1913.56006 5346.43018 5336.0
    0.0001919 1913.56006 5520.26221 5210.0
    0.0001966 1913.56006 5561.76758 5086.0
    0.0001905 1913.56006 5497.73047 5249.0
    0.0001797 1913.56006 5410.21533 5566.0
    0.0001808 1913.56006 5390.99561 5530.0
    0.0001850 1913.56006 5469.31250 5406.0
    0.0001901 1913.56006 5605.52295 5260.0
    0.0001823 1913.56006 5714.32861 5486.0
    0.0001803 1913.56006 5758.36914 5545.0
    0.0001736 1913.56006 5787.00879 5760.0
    0.0001693 1913.56006 5861.33643 5908.0
    0.0001674 1913.56006 5975.79248 5973.0
    0.0001709 1913.56006 6060.09814 5853.0
    0.0001764 1913.56006 6043.54102 5670.0
    0.0001714 1913.56006 5882.45459 5835.0
    0.0001827 1913.56006 5610.80713 5473.0
    0.0001924 1913.56006 5301.95166 5197.0
    0.0002064 1913.56006 4999.84961 4844.0
    0.0002213 1913.56006 4727.14355 4518.0
    0.0002233 1913.56006 4481.15869 4478.0
    0.0002370 1913.56006 4285.99072 4220.0
    0.0002398 1913.56006 4177.85840 4170.0
    0.0002376 1913.56006 4168.40088 4209.0
    0.0002428 1913.56006 4227.37256 4118.0
    0.0002452 1913.56006 4307.24756 4078.0
    0.0002368 1913.56006 4339.02441 4223.0
    0.0002385 1913.56006 4294.37207 4193.0
    0.0002533 1913.56006 4188.19580 3948.0
    0.0002557 1913.56006 4036.38477 3911.0
    0.0002685 1913.56006 3854.48047 3724.0
    0.0002753 1913.56006 3649.79785 3632.0
    0.0003029 1913.56006 3447.85864 3301.0
    0.0003085 1913.56006 3279.13672 3242.0
    0.0003262 1913.56006 3159.04468 3066.0
    0.0003334 1913.56006 3091.65552 2999.0
    0.0003355 1913.56006 3076.57813 2981.0
    0.0003299 1913.56006 3096.33350 3031.0
    0.0003235 1913.56006 3143.77588 3091.0
    0.0003256 1913.56006 3208.72241 3071.0
    0.0003039 1913.56006 3280.65723 3291.0
    0.0003068 1913.56006 3342.84814 3259.0
    0.0003030 1913.56006 3380.99805 3300.0
    0.0002988 1913.56006 3402.67505 3347.0
    0.0002871 1913.56006 3445.82080 3483.0
    0.0002772 1913.56006 3552.31079 3607.0
    0.0002662 1913.56006 3740.50000 3757.0
    0.0002596 1913.56006 3992.45654 3852.0
    0.0002512 1913.56006 4242.38330 3981.0
    0.0002530 1913.56006 4392.08740 3953.0
    0.0002527 1913.56006 4351.31250 3957.0
    0.0002556 1913.56006 4140.98145 3912.0
    0.0002633 1913.56006 3842.22803 3798.0
    0.0002834 1913.56006 3556.25977 3528.0
    0.0002931 1913.56006 3324.33057 3412.0
    0.0003182 1913.56006 3177.87915 3143.0
    0.0003241 1913.56006 3123.40186 3085.0
    0.0003013 1913.56006 3146.54419 3319.0
    0.0003137 1913.56006 3238.55127 3188.0
    0.0003017 1913.56006 3358.85059 3315.0
    0.0003085 1913.56006 3460.97681 3242.0
    0.0003108 1913.56006 3494.83862 3217.0
    0.0003084 1913.56006 3433.47534 3243.0
    0.0002976 1913.56006 3314.69019 3360.0
    0.0003157 1913.56006 3181.77930 3168.0
    0.0003323 1913.56006 3062.04175 3009.0
    0.0003431 1913.56006 2963.68213 2915.0
    0.0003482 1913.56006 2886.79272 2872.0
    0.000352 1913.56006 2830.78101 2838.0
    0.000361 1913.56006 2796.60400 2773.0
    0.000357 1913.56006 2781.76880 2804.0
    0.000361 1913.56006 2784.36743 2770.0
    0.000361 1913.56006 2803.79297 2772.0
    0.000355 1913.56006 2839.07007 2813.0
    0.000357 1913.56006 2885.34375 2798.0
    0.000353 1913.56006 2931.62402 2835.0
    0.0003472 1913.56006 2963.25098 2880.0
    0.0003383 1913.56006 2971.60840 2956.0
    0.0003447 1913.56006 2960.60059 2901.0
    0.0003505 1913.56006 2943.03760 2853.0
    0.0003366 1913.56006 2932.08057 2971.0
    0.0003304 1913.56006 2938.69849 3027.0
    0.0003413 1913.56006 2968.00464 2930.0
    0.0003380 1913.56006 3018.24341 2959.0
    0.0003382 1913.56006 3081.25098 2957.0
    0.0003351 1913.56006 3144.92261 2984.0
    0.0003234 1913.56006 3208.10278 3092.0
    0.0003139 1913.56006 3280.37524 3186.0
    0.0003068 1913.56006 3373.81445 3259.0
    0.0002879 1913.56006 3503.00439 3474.0
    0.0002759 1913.56006 3672.87158 3625.0
    0.0002637 1913.56006 3879.19043 3792.0
    0.0002427 1913.56006 4115.05225 4121.0
    0.0002298 1913.56006 4366.99219 4352.0
    0.0002247 1913.56006 4595.12207 4451.0
    0.0002185 1913.56006 4722.27734 4577.0
    0.0002297 1913.56006 4677.70020 4354.0
    0.0002290 1913.56006 4471.18799 4367.0
    0.0002359 1913.56006 4185.79199 4239.0
    0.0002414 1913.56006 3906.99365 4143.0
    0.0002579 1913.56006 3686.93311 3877.0
    0.0002662 1913.56006 3558.00659 3757.0
    0.0002904 1913.56006 3521.50342 3443.0
    0.0002795 1913.56006 3571.08081 3578.0
    0.0002722 1913.56006 3700.35229 3674.0
    0.0002685 1913.56006 3900.52246 3725.0
    0.0002508 1913.56006 4147.90088 3987.0
    0.0002383 1913.56006 4396.00635 4196.0
    0.0002245 1913.56006 4592.31104 4454.0
    0.0002204 1913.56006 4701.26611 4537.0
    0.0002231 1913.56006 4685.12695 4483.0
    0.0002273 1913.56006 4515.10205 4400.0
    0.0002435 1913.56006 4218.08789 4107.0
    0.0002465 1913.56006 3874.00024 4056.0
    0.0002692 1913.56006 3559.09131 3715.0
    0.0002817 1913.56006 3315.47559 3550.0
    0.0002958 1913.56006 3164.50684 3381.0
    0.0003232 1913.56006 3101.74658 3094.0
    0.0003268 1913.56006 3118.21118 3060.0
    0.0003120 1913.56006 3199.97974 3205.0
    0.0003093 1913.56006 3320.98804 3233.0
    0.0003030 1913.56006 3446.01050 3300.0
    0.0002946 1913.56006 3528.65381 3394.0
    0.0002937 1913.56006 3536.64355 3405.0
    0.0002986 1913.56006 3476.19189 3349.0
    0.0002894 1913.56006 3379.02441 3456.0
    0.0003081 1913.56006 3280.41699 3246.0
    0.0003015 1913.56006 3202.79492 3317.0
    0.0003291 1913.56006 3148.04907 3039.0
    0.0003095 1913.56006 3105.83301 3231.0
    0.0003327 1913.56006 3060.79639 3006.0
    0.0003353 1913.56006 3009.21436 2982.0
    0.000354 1913.56006 2960.66187 2827.0
    0.0003295 1913.56006 2928.87866 3035.0
    0.0003407 1913.56006 2929.69409 2935.0
    0.0003321 1913.56006 2971.26343 3011.0
    0.0003331 1913.56006 3059.52539 3002.0
    0.0003172 1913.56006 3191.49829 3153.0
    0.0003028 1913.56006 3346.90283 3302.0
    0.0002815 1913.56006 3517.04199 3552.0
    0.0002813 1913.56006 3646.80493 3555.0
    0.0002679 1913.56006 3688.72925 3733.0
    0.0002793 1913.56006 3624.42554 3581.0
    0.0002893 1913.56006 3489.71387 3457.0
    0.0002851 1913.56006 3342.82861 3507.0
    0.0002843 1913.56006 3231.11035 3518.0
    0.0002933 1913.56006 3183.66479 3409.0
    0.0002980 1913.56006 3208.53271 3356.0
    0.0003097 1913.56006 3298.80493 3229.0
    0.0002807 1913.56006 3431.90674 3562.0
    0.0002748 1913.56006 3585.71509 3639.0
    0.0002708 1913.56006 3734.65869 3693.0
    0.0002467 1913.56006 3854.97754 4053.0
    0.0002506 1913.56006 3924.17090 3990.0
    0.0002468 1913.56006 3948.84692 4052.0
    0.0002471 1913.56006 3945.50488 4047.0
    0.0002449 1913.56006 3944.10962 4083.0
    0.0002434 1913.56006 3952.07202 4108.0
    0.0002532 1913.56006 3950.74072 3949.0
    0.0002513 1913.56006 3910.87671 3980.0
    0.0002518 1913.56006 3841.48071 3971.0
    0.0002587 1913.56006 3775.73218 3866.0
    0.0002540 1913.56006 3749.27319 3937.0
    0.0002518 1913.56006 3782.88672 3972.0
    0.0002403 1913.56006 3890.89063 4162.0
    0.0002338 1913.56006 4065.70850 4277.0
    0.0002277 1913.56006 4285.84277 4392.0
    0.0002260 1913.56006 4504.03613 4424.0
    0.0002093 1913.56006 4667.02588 4778.0
    0.0002122 1913.56006 4718.42627 4712.0
    0.0002103 1913.56006 4621.36816 4755.0
    0.0002285 1913.56006 4383.99268 4377.0
    0.0002221 1913.56006 4075.24829 4502.0
    0.0002374 1913.56006 3767.78467 4213.0
    0.0002638 1913.56006 3519.01025 3791.0
    0.0002781 1913.56006 3347.80518 3596.0
    0.0002915 1913.56006 3263.65259 3431.0
    0.0003021 1913.56006 3260.63501 3310.0
    0.0002930 1913.56006 3319.04419 3413.0
    0.0002921 1913.56006 3405.97754 3424.0
    0.0002919 1913.56006 3489.54980 3426.0
    0.0002743 1913.56006 3536.37134 3645.0
    0.0002737 1913.56006 3523.15210 3654.0
    0.0002850 1913.56006 3441.09692 3509.0
    0.0002907 1913.56006 3311.95557 3440.0
    0.0003045 1913.56006 3164.92651 3284.0
    0.0003154 1913.56006 3025.82080 3171.0
    0.0003241 1913.56006 2907.09985 3085.0
    0.0003442 1913.56006 2817.97290 2905.0
    0.000351 1913.56006 2758.91528 2847.0
    0.000353 1913.56006 2726.91235 2836.0
    0.000373 1913.56006 2720.27563 2681.0
    0.000357 1913.56006 2736.12231 2800.0
    0.000362 1913.56006 2772.86304 2759.0
    0.0003487 1913.56006 2836.35254 2868.0
    0.0003446 1913.56006 2929.02856 2902.0
    0.0003297 1913.56006 3051.32495 3033.0
    0.0002955 1913.56006 3204.00293 3384.0
    0.0002982 1913.56006 3377.80884 3353.0
    0.0002774 1913.56006 3553.85962 3605.0
    0.0002694 1913.56006 3698.31323 3712.0
    0.0002628 1913.56006 3775.43652 3805.0
    0.0002614 1913.56006 3795.24365 3826.0
    0.0002573 1913.56006 3787.11646 3887.0
    0.0002521 1913.56006 3778.81836 3967.0
    0.0002642 1913.56006 3776.51172 3785.0
    0.0002601 1913.56006 3779.23438 3844.0
    0.0002601 1913.56006 3786.18921 3844.0
    0.0002612 1913.56006 3808.69409 3829.0
    0.0002505 1913.56006 3879.14771 3992.0
    0.0002434 1913.56006 4030.20093 4108.0
    0.0002284 1913.56006 4268.33447 4378.0
    0.0002214 1913.56006 4565.95898 4516.0
    0.0002054 1913.56006 4873.94824 4869.0
    0.0002028 1913.56006 5135.17090 4932.0
    0.0001959 1913.56006 5304.71240 5104.0
    0.0001916 1913.56006 5351.23438 5218.0
    0.0001912 1913.56006 5274.44043 5230.0
    0.0001877 1913.56006 5116.31885 5327.0
    0.0001963 1913.56006 4927.20361 5094.0
    0.0002107 1913.56006 4729.16504 4747.0
    0.0002223 1913.56006 4517.47900 4498.0
    0.0002295 1913.56006 4303.51074 4358.0
    0.0002413 1913.56006 4117.26074 4145.0
    0.0002488 1913.56006 3981.14014 4020.0
    0.0002583 1913.56006 3908.49634 3871.0
    0.0002595 1913.56006 3886.35278 3854.0
    0.0002606 1913.56006 3898.63696 3838.0
    0.0002740 1913.56006 3918.77710 3650.0
    0.0002642 1913.56006 3926.89526 3785.0
    0.0002496 1913.56006 3926.22119 4007.0
    0.0002523 1913.56006 3938.56982 3963.0
    0.0002552 1913.56006 3979.43726 3918.0
    0.0002560 1913.56006 4037.43970 3906.0
    0.0002496 1913.56006 4080.02808 4007.0
    0.0002560 1913.56006 4077.95532 3906.0
    0.0002541 1913.56006 4015.61987 3935.0
    0.0002634 1913.56006 3889.28369 3796.0
    0.0002752 1913.56006 3709.93799 3634.0
    0.0002875 1913.56006 3500.29468 3478.0
    0.0002884 1913.56006 3293.87720 3467.0
    0.0003085 1913.56006 3118.51465 3242.0
    0.0003180 1913.56006 2991.75171 3145.0
    0.0003369 1913.56006 2917.10352 2968.0
    0.000351 1913.56006 2897.37305 2849.0
    0.0003366 1913.56006 2921.78638 2971.0
    0.0003475 1913.56006 2973.48340 2878.0
    0.0003453 1913.56006 3033.07739 2896.0
    0.0003218 1913.56006 3084.41602 3108.0
    0.0003252 1913.56006 3109.61938 3075.0
    0.0003435 1913.56006 3103.37134 2911.0
    0.0003333 1913.56006 3063.37305 3000.0
    0.0003334 1913.56006 2996.64478 2999.0
    0.0003469 1913.56006 2920.29785 2883.0
    0.000357 1913.56006 2846.56763 2798.0
    0.000354 1913.56006 2790.34570 2828.0
    0.000360 1913.56006 2768.94507 2774.0
    0.000353 1913.56006 2788.16821 2829.0
    0.0003482 1913.56006 2847.49512 2872.0
    0.0003280 1913.56006 2951.68408 3049.0
    0.0003144 1913.56006 3082.32593 3181.0
    0.0003155 1913.56006 3216.04102 3170.0
    0.0003041 1913.56006 3317.57861 3288.0
    0.0002982 1913.56006 3358.60400 3354.0
    0.0002974 1913.56006 3349.04590 3362.0
    0.0002879 1913.56006 3310.75073 3473.0
    0.0002925 1913.56006 3266.78516 3419.0
    0.0003033 1913.56006 3219.85547 3297.0
    0.0003028 1913.56006 3165.22925 3303.0
    0.0003201 1913.56006 3103.51880 3124.0
    0.0003228 1913.56006 3047.22876 3098.0
    0.0003200 1913.56006 3011.84814 3125.0
    0.0003196 1913.56006 3011.70313 3129.0
    0.0003323 1913.56006 3038.74805 3009.0
    0.0003201 1913.56006 3074.24048 3124.0
    0.0003279 1913.56006 3093.77979 3050.0
    0.0003250 1913.56006 3078.49878 3077.0
    0.0003326 1913.56006 3033.61499 3007.0
    0.0003223 1913.56006 2980.96484 3103.0
    0.0003426 1913.56006 2930.66113 2919.0
    0.0003416 1913.56006 2892.12109 2927.0
    0.0003459 1913.56006 2860.89502 2891.0
    0.000353 1913.56006 2837.38843 2832.0
    0.000355 1913.56006 2822.21655 2816.0
    0.0003459 1913.56006 2822.28442 2891.0
    0.0003503 1913.56006 2838.46191 2855.0
    0.0003409 1913.56006 2866.79785 2933.0
    0.0003440 1913.56006 2897.55176 2907.0
    0.000353 1913.56006 2926.82153 2829.0
    0.0003347 1913.56006 2959.12915 2988.0
    0.0003391 1913.56006 3008.33594 2949.0
    0.0003299 1913.56006 3080.12646 3031.0
    0.0003228 1913.56006 3170.62598 3098.0
    0.0003200 1913.56006 3269.41504 3125.0
    0.0003164 1913.56006 3354.40967 3161.0
    0.0003046 1913.56006 3407.00537 3283.0
    0.0003028 1913.56006 3404.28687 3303.0
    0.0003038 1913.56006 3338.94873 3292.0
    0.0003246 1913.56006 3231.07202 3081.0
    0.0003172 1913.56006 3111.61694 3153.0
    0.0003192 1913.56006 3004.63184 3133.0
    0.0003404 1913.56006 2925.29321 2938.0
    0.0003420 1913.56006 2882.98047 2924.0
    0.000357 1913.56006 2881.73926 2803.0
    0.0003390 1913.56006 2918.09082 2950.0
    0.0003461 1913.56006 2978.74854 2889.0
    0.0003418 1913.56006 3050.35059 2926.0
    0.0003264 1913.56006 3110.41528 3064.0
    0.0003239 1913.56006 3148.05469 3087.0
    0.0003254 1913.56006 3154.52173 3073.0
    0.0003225 1913.56006 3135.90332 3101.0
    0.0003061 1913.56006 3109.68823 3267.0
    0.0003065 1913.56006 3089.99414 3263.0
    0.0003058 1913.56006 3082.53662 3270.0
    0.0003081 1913.56006 3078.82178 3246.0
    0.0003108 1913.56006 3061.45020 3217.0
    0.0003262 1913.56006 3017.73340 3066.0
    0.0003224 1913.56006 2950.80347 3102.0
    0.0003404 1913.56006 2876.91895 2938.0
    0.0003384 1913.56006 2807.14551 2955.0
    0.0003435 1913.56006 2746.91357 2911.0
    0.000360 1913.56006 2700.44409 2774.0
    0.000376 1913.56006 2669.86255 2659.0
    0.000371 1913.56006 2658.59058 2695.0
    0.000368 1913.56006 2669.86133 2717.0
    0.000355 1913.56006 2705.10132 2819.0
    0.000351 1913.56006 2754.66821 2846.0
    0.0003433 1913.56006 2815.31104 2913.0
    0.0003473 1913.56006 2877.67676 2879.0
    0.0003303 1913.56006 2935.61304 3028.0
    0.0003291 1913.56006 2993.51758 3039.0
    0.0003211 1913.56006 3064.38867 3114.0
    0.0003124 1913.56006 3165.24707 3201.0
    0.0003001 1913.56006 3298.51538 3332.0
    0.0002911 1913.56006 3457.76440 3435.0
    0.0002743 1913.56006 3617.07251 3646.0
    0.0002806 1913.56006 3736.76514 3564.0
    0.0002843 1913.56006 3780.37573 3517.0
    0.0002709 1913.56006 3737.53809 3692.0
    0.0002786 1913.56006 3624.94556 3590.0
    0.0002872 1913.56006 3473.77051 3482.0
    0.0003027 1913.56006 3313.59253 3304.0
    0.0003017 1913.56006 3172.02686 3315.0
    0.0003100 1913.56006 3070.49146 3226.0
    0.0003214 1913.56006 3022.99976 3111.0
    0.0003108 1913.56006 3036.40308 3217.0
    0.0003254 1913.56006 3106.42285 3073.0
    0.0003189 1913.56006 3219.56494 3136.0
    0.0003082 1913.56006 3354.86279 3245.0
    0.0002872 1913.56006 3475.66846 3482.0
    0.0002903 1913.56006 3542.71143 3445.0
    0.0002901 1913.56006 3530.36206 3447.0
    0.0003027 1913.56006 3442.70410 3304.0
    0.0003008 1913.56006 3308.35376 3324.0
    0.0003070 1913.56006 3159.89526 3257.0
    0.0003167 1913.56006 3023.99585 3158.0
    0.0003251 1913.56006 2920.06567 3076.0
    0.0003448 1913.56006 2859.01855 2900.0
    0.0003408 1913.56006 2844.56519 2934.0
    0.000354 1913.56006 2875.35693 2821.0
    0.000352 1913.56006 2939.72119 2841.0
    0.0003332 1913.56006 3041.06787 3001.0
    0.0003252 1913.56006 3163.68042 3075.0
    0.0002980 1913.56006 3304.67090 3356.0
    0.0002858 1913.56006 3459.09302 3499.0
    0.0002747 1913.56006 3619.23145 3640.0
    0.0002704 1913.56006 3771.40674 3698.0
    0.0002573 1913.56006 3892.86499 3887.0
    0.0002556 1913.56006 3960.88403 3912.0
    0.0002563 1913.56006 3971.93628 3902.0
    0.0002529 1913.56006 3942.55957 3954.0
    0.0002583 1913.56006 3884.82129 3871.0
    0.0002667 1913.56006 3806.04199 3749.0
    0.0002655 1913.56006 3709.43774 3766.0
    0.0002737 1913.56006 3601.77441 3653.0
    0.0002818 1913.56006 3492.07788 3549.0
    0.0002959 1913.56006 3392.24609 3380.0
    0.0003075 1913.56006 3315.51953 3252.0
    0.0003049 1913.56006 3271.36279 3280.0
    0.0003014 1913.56006 3261.69824 3318.0
    0.0003032 1913.56006 3278.58521 3298.0
    0.0003108 1913.56006 3306.40088 3218.0
    0.0003007 1913.56006 3331.23169 3326.0
    0.0002921 1913.56006 3349.01709 3424.0
    0.0002946 1913.56006 3362.14331 3394.0
    0.0002987 1913.56006 3363.09399 3348.0
    0.0002947 1913.56006 3343.17065 3393.0
    0.0003022 1913.56006 3290.82837 3309.0
    0.0003177 1913.56006 3202.23608 3148.0
    0.0003129 1913.56006 3085.77173 3196.0
    0.0003310 1913.56006 2958.28662 3021.0
    0.0003448 1913.56006 2832.46240 2900.0
    0.000363 1913.56006 2727.61401 2756.0
    0.000365 1913.56006 2646.91943 2741.0
    0.000382 1913.56006 2594.91724 2615.0
    0.000382 1913.56006 2569.57544 2619.0
    0.000397 1913.56006 2570.91040 2522.0
    0.000392 1913.56006 2595.01758 2550.0
    0.000377 1913.56006 2640.71509 2654.0
    0.000384 1913.56006 2697.39307 2607.0
    0.000360 1913.56006 2759.30469 2779.0
    0.000352 1913.56006 2814.68335 2838.0
    0.000355 1913.56006 2853.68091 2820.0
    0.000362 1913.56006 2868.05884 2765.0
    0.000357 1913.56006 2853.44946 2805.0
    0.000357 1913.56006 2811.11328 2805.0
    0.000376 1913.56006 2760.06836 2660.0
    0.000358 1913.56006 2712.68237 2792.0
    0.000378 1913.56006 2680.42090 2645.0
    0.000386 1913.56006 2666.71533 2589.0
    0.000379 1913.56006 2671.71533 2640.0
    0.000388 1913.56006 2689.97339 2577.0
    0.000384 1913.56006 2712.55664 2607.0
    0.000389 1913.56006 2729.20898 2574.0
    0.000387 1913.56006 2738.81763 2585.0
    0.000370 1913.56006 2743.04663 2700.0
    0.000370 1913.56006 2743.20215 2700.0
    0.000361 1913.56006 2735.97461 2768.0
    0.000363 1913.56006 2716.25220 2754.0
    0.000374 1913.56006 2683.46948 2676.0
    0.000369 1913.56006 2645.48291 2713.0
    0.000372 1913.56006 2612.03491 2689.0
    0.000387 1913.56006 2590.53564 2583.0
    0.000397 1913.56006 2584.49561 2521.0
    0.000384 1913.56006 2593.74609 2606.0
    0.000381 1913.56006 2615.02222 2623.0
    0.000382 1913.56006 2642.35010 2615.0
    0.000373 1913.56006 2666.34106 2678.0
    0.000381 1913.56006 2689.62305 2625.0
    0.000361 1913.56006 2713.41870 2770.0
    0.000365 1913.56006 2746.50195 2738.0
    0.000366 1913.56006 2800.15820 2731.0
    0.0003428 1913.56006 2884.64624 2917.0
    0.0003140 1913.56006 3002.97900 3185.0
    0.0003144 1913.56006 3156.41382 3181.0
    0.0003049 1913.56006 3329.89844 3280.0
    0.0002989 1913.56006 3497.81738 3346.0
    0.0002770 1913.56006 3624.95825 3610.0
    0.0002822 1913.56006 3683.93237 3544.0
    0.0002782 1913.56006 3665.28296 3595.0
    0.0002896 1913.56006 3579.36060 3453.0
    0.0002800 1913.56006 3445.46484 3571.0
    0.0003103 1913.56006 3292.23853 3223.0
    0.0003159 1913.56006 3140.58472 3166.0
    0.0003222 1913.56006 3012.48633 3104.0
    0.0003309 1913.56006 2923.63428 3022.0
    0.0003460 1913.56006 2888.65332 2890.0
    0.0003397 1913.56006 2908.58911 2944.0
    0.0003374 1913.56006 2979.32178 2964.0
    0.0003294 1913.56006 3087.61157 3036.0
    0.0003190 1913.56006 3213.04785 3135.0
    0.0003150 1913.56006 3327.45630 3175.0
    0.0002934 1913.56006 3404.35474 3408.0
    0.0003009 1913.56006 3427.34277 3323.0
    0.0003036 1913.56006 3392.86279 3294.0
    0.0003017 1913.56006 3308.09131 3315.0
    0.0003128 1913.56006 3189.84033 3197.0
    0.0003187 1913.56006 3055.29150 3138.0
    0.0003455 1913.56006 2922.93872 2894.0
    0.000360 1913.56006 2803.71045 2780.0
    0.000359 1913.56006 2705.15210 2782.0
    0.000373 1913.56006 2629.22314 2679.0
    0.000393 1913.56006 2580.82251 2544.0
    0.000402 1913.56006 2555.41113 2489.0
    0.000399 1913.56006 2548.01782 2507.0
    0.000403 1913.56006 2552.72217 2481.0
    0.000408 1913.56006 2562.61060 2453.0
    0.000380 1913.56006 2571.42578 2630.0
    0.000395 1913.56006 2572.56079 2530.0
    0.000398 1913.56006 2564.28003 2511.0
    0.000398 1913.56006 2545.27588 2513.0
    0.000394 1913.56006 2521.64307 2536.0
    0.000407 1913.56006 2497.24878 2457.0
    0.000405 1913.56006 2477.37378 2468.0
    0.000402 1913.56006 2464.22461 2488.0
    0.000392 1913.56006 2459.25098 2554.0
    0.000405 1913.56006 2464.35962 2471.0
    0.000404 1913.56006 2476.47485 2473.0
    0.000396 1913.56006 2491.97485 2525.0
    0.000391 1913.56006 2505.42896 2557.0
    0.000408 1913.56006 2511.50757 2453.0
    0.000414 1913.56006 2509.61621 2416.0
    0.000413 1913.56006 2503.79443 2423.0
    0.000401 1913.56006 2499.94116 2496.0
    0.000404 1913.56006 2506.26123 2477.0
    0.000394 1913.56006 2525.71997 2540.0
    0.000404 1913.56006 2557.97778 2474.0
    0.000400 1913.56006 2598.99854 2498.0
    0.000392 1913.56006 2641.27100 2552.0
    0.000380 1913.56006 2676.52197 2630.0
    0.000380 1913.56006 2698.03223 2630.0
    0.000369 1913.56006 2703.84741 2712.0
    0.000385 1913.56006 2697.14209 2596.0
    0.000380 1913.56006 2682.37476 2632.0
    0.000388 1913.56006 2666.50684 2576.0
    0.000379 1913.56006 2648.83032 2642.0
    0.000383 1913.56006 2630.89868 2612.0
    0.000384 1913.56006 2613.44019 2607.0
    0.000373 1913.56006 2602.02905 2679.0
    0.000396 1913.56006 2600.40088 2527.0
    0.000393 1913.56006 2610.58667 2543.0
    0.000398 1913.56006 2632.44604 2510.0
    0.000399 1913.56006 2664.20093 2508.0
    0.000384 1913.56006 2703.83594 2604.0
    0.000369 1913.56006 2751.79224 2712.0
    0.000362 1913.56006 2814.43188 2762.0
    0.0003455 1913.56006 2895.38843 2894.0
    0.0003299 1913.56006 2999.43115 3031.0
    0.0003186 1913.56006 3122.43188 3139.0
    0.0003228 1913.56006 3246.62891 3098.0
    0.0003133 1913.56006 3344.19336 3192.0
    0.0003145 1913.56006 3387.13184 3180.0
    0.0003054 1913.56006 3360.73828 3274.0
    0.0003068 1913.56006 3277.90625 3259.0
    0.0003137 1913.56006 3165.25830 3188.0
    0.0003262 1913.56006 3051.02319 3066.0
    0.0003210 1913.56006 2954.91479 3115.0
    0.0003451 1913.56006 2890.39478 2898.0
    0.0003421 1913.56006 2863.43530 2923.0
    0.0003464 1913.56006 2871.89404 2887.0
    0.0003300 1913.56006 2911.97217 3030.0
    0.0003396 1913.56006 2973.84009 2945.0
    0.0003254 1913.56006 3047.79932 3073.0
    0.0003329 1913.56006 3117.08643 3004.0
    0.0003199 1913.56006 3163.67700 3126.0
    0.0003278 1913.56006 3168.94922 3051.0
    0.0003294 1913.56006 3124.14697 3036.0
    0.0003386 1913.56006 3036.14063 2953.0
    0.0003321 1913.56006 2925.55029 3011.0
    0.0003336 1913.56006 2814.39526 2998.0
    0.000367 1913.56006 2721.55298 2728.0
    0.000359 1913.56006 2656.30127 2789.0
    0.000368 1913.56006 2623.73853 2717.0
    0.000375 1913.56006 2622.63647 2670.0
    0.000382 1913.56006 2644.30249 2615.0
    0.000372 1913.56006 2683.50562 2685.0
    0.000374 1913.56006 2727.83252 2676.0
    0.000377 1913.56006 2767.82642 2652.0
    0.000371 1913.56006 2799.60449 2693.0
    0.000365 1913.56006 2821.38647 2738.0
    0.000357 1913.56006 2833.13208 2798.0
    0.0003505 1913.56006 2833.23535 2853.0
    0.0003420 1913.56006 2820.22803 2924.0
    0.0003420 1913.56006 2789.35303 2924.0
    0.000354 1913.56006 2745.11108 2825.0
    0.000372 1913.56006 2693.90332 2686.0
    0.000370 1913.56006 2644.30664 2702.0
    0.000373 1913.56006 2603.30493 2679.0
    0.000374 1913.56006 2579.00293 2675.0
    0.000371 1913.56006 2575.76953 2692.0
    0.000371 1913.56006 2596.99414 2693.0
    0.000375 1913.56006 2639.85449 2668.0
    0.000365 1913.56006 2701.76123 2736.0
    0.000360 1913.56006 2778.23120 2774.0
    0.0003423 1913.56006 2863.86694 2921.0
    0.0003331 1913.56006 2952.96191 3002.0
    0.0003318 1913.56006 3037.13843 3014.0
    0.0003287 1913.56006 3104.48096 3042.0
    0.0003193 1913.56006 3141.91382 3132.0
    0.0003269 1913.56006 3144.13330 3059.0
    0.0003187 1913.56006 3119.01685 3138.0
    0.0003322 1913.56006 3080.59814 3010.0
    0.0003275 1913.56006 3043.77466 3053.0
    0.0003215 1913.56006 3016.24878 3110.0
    0.0003240 1913.56006 2996.92334 3086.0
    0.0003442 1913.56006 2976.54297 2905.0
    0.0003466 1913.56006 2949.97437 2885.0
    0.0003375 1913.56006 2915.84692 2963.0
    0.0003429 1913.56006 2883.49219 2916.0
    0.0003396 1913.56006 2863.26196 2945.0
    0.0003426 1913.56006 2863.49756 2919.0
    0.0003364 1913.56006 2887.61816 2973.0
    0.0003421 1913.56006 2933.18750 2923.0
    0.0003297 1913.56006 2991.51855 3033.0
    0.0003326 1913.56006 3050.78955 3007.0
    0.0003364 1913.56006 3099.28442 2973.0
    0.0003168 1913.56006 3132.73730 3157.0
    0.0003198 1913.56006 3149.36060 3127.0
    0.0003124 1913.56006 3149.65527 3201.0
    0.0003101 1913.56006 3133.15283 3225.0
    0.0003211 1913.56006 3098.64966 3114.0
    0.0003275 1913.56006 3050.60278 3053.0
    0.0003255 1913.56006 2995.50415 3072.0
    0.0003383 1913.56006 2945.30859 2956.0
    0.0003389 1913.56006 2908.17188 2951.0
    0.0003475 1913.56006 2888.00122 2878.0
    0.0003452 1913.56006 2887.49048 2897.0
    0.0003453 1913.56006 2903.63916 2896.0
    0.000353 1913.56006 2934.28784 2835.0
    0.0003429 1913.56006 2971.29028 2916.0
    0.0003332 1913.56006 3005.66626 3001.0
    0.0003246 1913.56006 3035.47314 3081.0
    0.0003281 1913.56006 3061.18164 3048.0
    0.0003248 1913.56006 3083.61133 3079.0
    0.0003350 1913.56006 3098.95972 2985.0
    0.0003400 1913.56006 3099.55957 2941.0
    0.0003199 1913.56006 3076.34937 3126.0
    0.0003247 1913.56006 3028.10303 3080.0
    0.0003281 1913.56006 2962.62671 3048.0
    0.0003377 1913.56006 2893.13184 2961.0
    0.000361 1913.56006 2826.28198 2770.0
    0.000371 1913.56006 2765.08545 2697.0
    0.000363 1913.56006 2711.97314 2755.0
    0.000366 1913.56006 2667.09668 2734.0
    0.000389 1913.56006 2629.55420 2571.0
    0.000381 1913.56006 2597.08032 2623.0
    0.000384 1913.56006 2569.62231 2603.0
    0.000383 1913.56006 2548.10376 2614.0
    0.000399 1913.56006 2533.01685 2509.0
    0.000407 1913.56006 2523.73340 2457.0
    0.000402 1913.56006 2514.43945 2486.0
    0.000397 1913.56006 2498.94360 2517.0
    0.000399 1913.56006 2473.51563 2506.0
    0.000412 1913.56006 2438.84033 2428.0
    0.000432 1913.56006 2398.61157 2316.0
    0.000413 1913.56006 2359.82300 2423.0
    0.000413 1913.56006 2322.04126 2421.0
    0.000442 1913.56006 2288.36011 2260.0
    0.000436 1913.56006 2259.31396 2294.0
    0.000440 1913.56006 2235.42822 2274.0
    0.000441 1913.56006 2216.03662 2269.0
    0.000452 1913.56006 2203.44287 2212.0
    0.000429 1913.56006 2196.51489 2332.0
    0.000436 1913.56006 2195.16821 2293.0
    0.000452 1913.56006 2200.99780 2213.0
    0.000426 1913.56006 2212.56421 2350.0
    0.000449 1913.56006 2227.14868 2227.0
    0.000429 1913.56006 2242.28662 2332.0
    0.000422 1913.56006 2253.83252 2368.0
    0.000441 1913.56006 2257.54614 2266.0
    0.000444 1913.56006 2254.32520 2254.0
    0.000454 1913.56006 2245.10645 2204.0
    0.000429 1913.56006 2236.58252 2331.0
    0.000441 1913.56006 2234.12769 2266.0
    0.000427 1913.56006 2242.75366 2342.0
    0.000423 1913.56006 2261.54077 2364.0
    0.000427 1913.56006 2292.59204 2342.0
    0.000429 1913.56006 2332.82739 2333.0
    0.000423 1913.56006 2377.13159 2364.0
    0.000408 1913.56006 2416.86230 2450.0
    0.000402 1913.56006 2446.31226 2490.0
    0.000404 1913.56006 2458.74951 2474.0
    0.000391 1913.56006 2454.06128 2559.0
    0.000397 1913.56006 2437.92090 2520.0
    0.000398 1913.56006 2415.33667 2514.0
    0.000396 1913.56006 2396.20190 2527.0
    0.000405 1913.56006 2384.59326 2472.0
    0.000407 1913.56006 2384.71436 2458.0
    0.000404 1913.56006 2399.63867 2477.0
    0.000396 1913.56006 2429.07275 2526.0
    0.000397 1913.56006 2471.26025 2517.0
    0.000371 1913.56006 2518.88574 2693.0
    0.000374 1913.56006 2570.25171 2671.0
    0.000372 1913.56006 2615.63208 2689.0
    0.000366 1913.56006 2646.05054 2734.0
    0.000375 1913.56006 2658.59253 2666.0
    0.000378 1913.56006 2654.73364 2649.0
    0.000361 1913.56006 2640.39600 2771.0
    0.000374 1913.56006 2622.23462 2673.0
    0.000381 1913.56006 2604.10913 2628.0
    0.000382 1913.56006 2589.91138 2618.0
    0.000381 1913.56006 2580.30347 2625.0
    0.000381 1913.56006 2578.94067 2628.0
    0.000371 1913.56006 2591.51196 2695.0
    0.000377 1913.56006 2619.25146 2652.0
    0.000373 1913.56006 2662.19189 2678.0
    0.000363 1913.56006 2711.00122 2752.0
    0.000361 1913.56006 2759.29297 2771.0
    0.000367 1913.56006 2795.17090 2728.0
    0.000364 1913.56006 2808.03784 2744.0
    0.000377 1913.56006 2792.79639 2653.0
    0.0003488 1913.56006 2751.79224 2867.0
    0.000359 1913.56006 2694.06519 2788.0
    0.000389 1913.56006 2628.22852 2569.0
    0.000374 1913.56006 2564.94849 2676.0
    0.000405 1913.56006 2511.07227 2472.0
    0.000396 1913.56006 2470.60840 2523.0
    0.000405 1913.56006 2446.22314 2472.0
    0.000391 1913.56006 2439.94775 2560.0
    0.000404 1913.56006 2454.68066 2474.0
    0.000393 1913.56006 2489.60034 2546.0
    0.000370 1913.56006 2542.52832 2701.0
    0.000384 1913.56006 2606.61035 2601.0
    0.000383 1913.56006 2672.75806 2614.0
    0.000364 1913.56006 2730.02466 2751.0
    0.000369 1913.56006 2769.19409 2713.0
    0.000358 1913.56006 2785.15112 2790.0
    0.000365 1913.56006 2775.91357 2741.0
    0.000375 1913.56006 2741.67285 2665.0
    0.000360 1913.56006 2683.57617 2774.0
    0.000379 1913.56006 2608.63940 2642.0
    0.000393 1913.56006 2526.18335 2543.0
    0.000403 1913.56006 2447.43701 2482.0
    0.000407 1913.56006 2380.52759 2457.0
    0.000416 1913.56006 2329.85547 2406.0
    0.000421 1913.56006 2296.35376 2375.0
    0.000433 1913.56006 2282.16016 2311.0
    0.000424 1913.56006 2284.73657 2360.0
    0.000437 1913.56006 2301.63232 2290.0
    0.000418 1913.56006 2329.90601 2391.0
    0.000414 1913.56006 2365.87427 2415.0
    0.000409 1913.56006 2406.08447 2445.0
    0.000400 1913.56006 2446.87817 2500.0
    0.000376 1913.56006 2483.75000 2660.0
    0.000392 1913.56006 2508.87866 2553.0
    0.000383 1913.56006 2516.65186 2612.0
    0.000391 1913.56006 2502.91528 2557.0
    0.000399 1913.56006 2468.93213 2508.0
    0.000397 1913.56006 2423.20093 2521.0
    0.000417 1913.56006 2375.60425 2399.0
    0.000402 1913.56006 2335.90234 2489.0
    0.000410 1913.56006 2312.86011 2439.0
    0.000387 1913.56006 2310.70581 2583.0
    0.000407 1913.56006 2331.12134 2460.0
    0.000416 1913.56006 2372.88257 2402.0
    0.000399 1913.56006 2431.63330 2505.0
    0.000413 1913.56006 2501.93481 2424.0
    0.000386 1913.56006 2574.64185 2589.0
    0.000376 1913.56006 2640.33105 2658.0
    0.000376 1913.56006 2691.48047 2659.0
    0.000369 1913.56006 2722.92969 2713.0
    0.000352 1913.56006 2734.93408 2840.0
    0.000364 1913.56006 2731.12671 2745.0
    0.000358 1913.56006 2716.80786 2792.0
    0.000367 1913.56006 2696.29199 2726.0
    0.000366 1913.56006 2671.76953 2735.0
    0.000370 1913.56006 2642.22217 2705.0
    0.000379 1913.56006 2606.87378 2638.0
    0.000368 1913.56006 2567.90747 2719.0
    0.000387 1913.56006 2529.81348 2584.0
    0.000381 1913.56006 2497.05005 2622.0
    0.000397 1913.56006 2472.77856 2516.0
    0.000409 1913.56006 2456.35083 2447.0
    0.000403 1913.56006 2445.17114 2484.0
    0.000400 1913.56006 2436.19458 2499.0
    0.000418 1913.56006 2427.35474 2395.0
    0.000414 1913.56006 2418.72314 2417.0
    0.000420 1913.56006 2412.00488 2383.0
    0.000399 1913.56006 2411.06177 2504.0
    0.000400 1913.56006 2418.99121 2499.0
    0.000404 1913.56006 2438.38916 2478.0
    0.000402 1913.56006 2465.48413 2486.0
    0.000385 1913.56006 2495.59204 2599.0
    0.000394 1913.56006 2518.17236 2536.0
    0.000394 1913.56006 2528.13184 2538.0
    0.000397 1913.56006 2518.05420 2520.0
    0.000411 1913.56006 2486.19116 2436.0
    0.000403 1913.56006 2436.65503 2484.0
    0.000399 1913.56006 2377.21729 2506.0
    0.000403 1913.56006 2316.71948 2484.0
    0.000415 1913.56006 2262.38086 2408.0
    0.000428 1913.56006 2219.83960 2336.0
    0.000423 1913.56006 2192.73169 2365.0
    0.000422 1913.56006 2182.75098 2367.0
    0.000423 1913.56006 2190.50977 2366.0
    0.000421 1913.56006 2214.77441 2377.0
    0.000424 1913.56006 2254.18945 2360.0
    0.000391 1913.56006 2304.72559 2560.0
    0.000400 1913.56006 2361.87646 2501.0
    0.000394 1913.56006 2418.17236 2537.0
    0.000391 1913.56006 2467.46021 2557.0
    0.000395 1913.56006 2499.99048 2531.0
    0.000384 1913.56006 2508.56714 2605.0
    0.000389 1913.56006 2492.56934 2573.0
    0.000398 1913.56006 2457.76270 2514.0
    0.000403 1913.56006 2414.60425 2481.0
    0.000404 1913.56006 2371.75415 2477.0
    0.000390 1913.56006 2334.88354 2562.0
    0.000411 1913.56006 2306.02734 2435.0
    0.000419 1913.56006 2284.84180 2389.0
    0.000417 1913.56006 2270.34717 2400.0
    0.000442 1913.56006 2262.55688 2265.0
    0.000437 1913.56006 2260.59131 2290.0
    0.000412 1913.56006 2265.96436 2430.0
    0.000420 1913.56006 2276.86401 2383.0
    0.000429 1913.56006 2296.39160 2332.0
    0.000432 1913.56006 2321.69727 2317.0
    0.000419 1913.56006 2350.62012 2388.0
    0.000404 1913.56006 2378.44482 2473.0
    0.000416 1913.56006 2399.92896 2402.0
    0.000407 1913.56006 2410.79785 2459.0
    0.000420 1913.56006 2407.23755 2381.0
    0.000427 1913.56006 2391.44702 2343.0
    0.000409 1913.56006 2365.16040 2447.0
    0.000444 1913.56006 2333.94556 2254.0
    0.000432 1913.56006 2301.92847 2317.0
    0.000429 1913.56006 2273.70459 2332.0
    0.000446 1913.56006 2252.65991 2243.0
    0.000434 1913.56006 2240.13550 2304.0
    0.000444 1913.56006 2236.67993 2254.0
    0.000444 1913.56006 2241.62671 2250.0
    0.000444 1913.56006 2251.76953 2253.0
    0.000443 1913.56006 2267.51001 2259.0
    0.000419 1913.56006 2285.81860 2387.0
    0.000430 1913.56006 2304.42993 2325.0
    0.000422 1913.56006 2318.07373 2367.0
    0.000419 1913.56006 2321.85059 2389.0
    0.000430 1913.56006 2311.89526 2327.0
    0.000431 1913.56006 2289.75244 2321.0
    0.000425 1913.56006 2258.05127 2354.0
    0.000428 1913.56006 2222.94727 2334.0
    0.000454 1913.56006 2189.06030 2203.0
    0.000444 1913.56006 2159.93311 2251.0
    0.000450 1913.56006 2138.91113 2221.0
    0.000469 1913.56006 2126.71069 2134.0
    0.000468 1913.56006 2123.12183 2135.0
    0.000455 1913.56006 2127.10815 2200.0
    0.000457 1913.56006 2137.14673 2190.0
    0.000451 1913.56006 2149.91382 2218.0
    0.000442 1913.56006 2164.30127 2265.0
    0.000427 1913.56006 2178.97290 2344.0
    0.000433 1913.56006 2192.11865 2307.0
    0.000446 1913.56006 2203.68188 2243.0
    0.000438 1913.56006 2212.96655 2284.0
    0.000458 1913.56006 2219.74121 2182.0
    0.000434 1913.56006 2224.61401 2305.0
    0.000433 1913.56006 2228.03979 2309.0
    0.000448 1913.56006 2228.94580 2230.0
    0.000443 1913.56006 2229.18701 2257.0
    0.000442 1913.56006 2227.39307 2265.0
    0.000448 1913.56006 2224.95532 2230.0
    0.000423 1913.56006 2224.32397 2364.0
    0.000425 1913.56006 2228.79932 2353.0
    0.000448 1913.56006 2240.65356 2232.0
    0.000423 1913.56006 2260.46338 2364.0
    0.000424 1913.56006 2286.53784 2356.0
    0.000410 1913.56006 2315.20117 2442.0
    0.000421 1913.56006 2342.81738 2378.0
    0.000421 1913.56006 2364.24268 2375.0
    0.000430 1913.56006 2377.02295 2326.0
    0.000424 1913.56006 2380.14844 2359.0
    0.000421 1913.56006 2373.70996 2378.0
    0.000418 1913.56006 2362.69531 2390.0
    0.000425 1913.56006 2351.57715 2352.0
    0.000428 1913.56006 2344.32397 2334.0
    0.000409 1913.56006 2342.84229 2445.0
    0.000404 1913.56006 2347.22168 2477.0
    0.000399 1913.56006 2356.40039 2506.0
    0.000410 1913.56006 2369.25293 2438.0
    0.000404 1913.56006 2384.28198 2476.0
    0.000404 1913.56006 2401.55811 2473.0
    0.000390 1913.56006 2419.25708 2562.0
    0.000403 1913.56006 2435.07788 2483.0
    0.000396 1913.56006 2445.21582 2523.0
    0.000404 1913.56006 2446.13232 2477.0
    0.000405 1913.56006 2435.00977 2471.0
    0.000402 1913.56006 2412.61743 2487.0
    0.000403 1913.56006 2382.27124 2481.0
    0.000415 1913.56006 2350.68457 2411.0
    0.000412 1913.56006 2323.87378 2426.0
    0.000419 1913.56006 2308.15869 2386.0
    0.000415 1913.56006 2306.92969 2407.0
    0.000413 1913.56006 2321.77466 2419.0
    0.000417 1913.56006 2351.28516 2399.0
    0.000425 1913.56006 2391.30371 2354.0
    0.000416 1913.56006 2435.39746 2402.0
    0.000394 1913.56006 2475.61890 2541.0
    0.000394 1913.56006 2505.12915 2537.0
    0.000404 1913.56006 2519.51563 2476.0
    0.000398 1913.56006 2517.40723 2514.0
    0.000402 1913.56006 2502.90942 2487.0
    0.000393 1913.56006 2479.59937 2543.0
    0.000401 1913.56006 2452.27783 2492.0
    0.000420 1913.56006 2425.57617 2382.0
    0.000402 1913.56006 2403.26440 2489.0
    0.000415 1913.56006 2386.83838 2408.0
    0.000407 1913.56006 2376.14063 2457.0
    0.000414 1913.56006 2369.51953 2418.0
    0.000416 1913.56006 2364.47583 2403.0
    0.000429 1913.56006 2358.81323 2333.0
    0.000420 1913.56006 2351.30981 2379.0
    0.000434 1913.56006 2341.93311 2306.0
    0.000433 1913.56006 2332.50000 2312.0
    0.000413 1913.56006 2323.54590 2423.0
    0.000439 1913.56006 2315.11743 2276.0
    0.000434 1913.56006 2306.66357 2303.0
    0.000419 1913.56006 2298.86865 2389.0
    0.000439 1913.56006 2291.73926 2278.0
    0.000436 1913.56006 2286.68213 2296.0
    0.000453 1913.56006 2283.74731 2208.0
    0.000440 1913.56006 2282.25244 2273.0
    0.000456 1913.56006 2280.63770 2194.0
    0.000449 1913.56006 2276.82617 2226.0
    0.000439 1913.56006 2269.62061 2278.0
    0.000452 1913.56006 2259.82690 2210.0
    0.000446 1913.56006 2249.40747 2241.0
    0.000446 1913.56006 2240.51367 2242.0
    0.000464 1913.56006 2234.78735 2155.0
    0.000454 1913.56006 2234.22534 2205.0
    0.000451 1913.56006 2240.26929 2219.0
    0.000433 1913.56006 2252.91992 2309.0
    0.000433 1913.56006 2270.45459 2312.0
    0.000427 1913.56006 2289.82373 2341.0
    0.000422 1913.56006 2307.01392 2367.0
    0.000431 1913.56006 2318.54663 2322.0
    0.000456 1913.56006 2324.09155 2191.0
    0.000442 1913.56006 2323.58472 2265.0
    0.000438 1913.56006 2317.48779 2284.0
    0.000431 1913.56006 2305.80859 2321.0
    0.000438 1913.56006 2288.97241 2283.0
    0.000439 1913.56006 2268.48242 2279.0
    0.000459 1913.56006 2247.11865 2180.0
    0.000469 1913.56006 2228.02563 2131.0
    0.000459 1913.56006 2212.53076 2179.0
    0.000468 1913.56006 2201.94897 2137.0
    0.000450 1913.56006 2196.86548 2222.0
    0.000456 1913.56006 2198.10376 2195.0
    0.000446 1913.56006 2205.29370 2244.0
    0.000457 1913.56006 2220.11816 2190.0
    0.000438 1913.56006 2239.09937 2281.0
    0.000447 1913.56006 2259.35840 2236.0
    0.000456 1913.56006 2277.23413 2194.0
    0.000456 1913.56006 2289.24561 2193.0
    0.000436 1913.56006 2292.82886 2292.0
    0.000446 1913.56006 2286.63135 2242.0
    0.000454 1913.56006 2270.82666 2204.0
    0.000444 1913.56006 2246.99878 2252.0
    0.000437 1913.56006 2218.56372 2288.0
    0.000463 1913.56006 2189.35107 2161.0
    0.000468 1913.56006 2162.68384 2136.0
    0.000477 1913.56006 2140.83838 2095.0
    0.000478 1913.56006 2123.85010 2093.0
    0.000477 1913.56006 2111.50073 2096.0
    0.000470 1913.56006 2102.91626 2129.0
    0.000494 1913.56006 2096.74487 2024.0
    0.000469 1913.56006 2091.15796 2133.0
    0.000476 1913.56006 2086.98169 2103.0
    0.000492 1913.56006 2082.76709 2033.0
    0.000481 1913.56006 2078.05835 2078.0
    0.000499 1913.56006 2073.54590 2005.0
    0.000493 1913.56006 2068.03564 2029.0
    0.000470 1913.56006 2061.83862 2127.0
    0.000491 1913.56006 2054.68896 2035.0
    0.000496 1913.56006 2047.63452 2018.0
    0.000492 1913.56006 2041.61792 2031.0
    0.000486 1913.56006 2039.83630 2056.0
    0.000500 1913.56006 2042.68396 2002.0
    0.000491 1913.56006 2051.12964 2037.0
    0.000470 1913.56006 2065.32959 2129.0
    0.000472 1913.56006 2084.21387 2120.0
    0.000492 1913.56006 2105.76099 2033.0
    0.000479 1913.56006 2127.31885 2086.0
    0.000457 1913.56006 2145.67114 2189.0
    0.000468 1913.56006 2159.04736 2137.0
    0.000464 1913.56006 2165.21680 2153.0
    0.000482 1913.56006 2162.51831 2076.0
    0.000455 1913.56006 2153.29443 2199.0
    0.000461 1913.56006 2140.09570 2169.0
    0.000464 1913.56006 2125.94434 2153.0
    0.000471 1913.56006 2114.59668 2122.0
    0.000449 1913.56006 2107.73975 2226.0
    0.000476 1913.56006 2107.79639 2102.0
    0.000475 1913.56006 2116.58081 2105.0
    0.000466 1913.56006 2133.37061 2147.0
    0.000463 1913.56006 2156.13354 2160.0
    0.000448 1913.56006 2181.26733 2233.0
    0.000459 1913.56006 2203.96704 2179.0
    0.000451 1913.56006 2219.06250 2215.0
    0.000453 1913.56006 2223.47607 2209.0
    0.000446 1913.56006 2217.28955 2241.0
    0.000473 1913.56006 2203.25317 2116.0
    0.000463 1913.56006 2184.50830 2162.0
    0.000476 1913.56006 2164.09595 2100.0
    0.000453 1913.56006 2143.45972 2209.0
    0.000469 1913.56006 2125.24292 2131.0
    0.000473 1913.56006 2110.70093 2116.0
    0.000464 1913.56006 2099.61084 2156.0
    0.000478 1913.56006 2094.16504 2091.0
    0.000474 1913.56006 2093.47876 2110.0
    0.000470 1913.56006 2096.99170 2127.0
    0.000479 1913.56006 2104.81445 2087.0
    0.000482 1913.56006 2116.25488 2075.0
    0.000458 1913.56006 2129.85083 2183.0
    0.000471 1913.56006 2143.55103 2123.0
    0.000475 1913.56006 2153.83032 2104.0
    0.000491 1913.56006 2158.31592 2037.0
    0.000453 1913.56006 2156.26807 2207.0
    0.000466 1913.56006 2149.40991 2146.0
    0.000456 1913.56006 2141.61255 2195.0
    0.000467 1913.56006 2135.78442 2141.0
    0.000462 1913.56006 2134.56641 2166.0
    0.000461 1913.56006 2139.02197 2167.0
    0.000445 1913.56006 2148.50488 2245.0
    0.000458 1913.56006 2161.16406 2182.0
    0.000454 1913.56006 2174.13599 2204.0
    0.000452 1913.56006 2184.94556 2213.0
    0.000453 1913.56006 2192.00024 2207.0
    0.000453 1913.56006 2195.79907 2208.0
    0.000446 1913.56006 2197.49829 2241.0
    0.000447 1913.56006 2198.26660 2235.0
    0.000454 1913.56006 2198.89966 2201.0
    0.000453 1913.56006 2199.15332 2207.0
    0.000452 1913.56006 2200.24487 2210.0
    0.000449 1913.56006 2203.60474 2226.0
    0.000454 1913.56006 2211.56812 2204.0
    0.000436 1913.56006 2226.00391 2294.0
    0.000435 1913.56006 2248.11328 2299.0
    0.000444 1913.56006 2277.28442 2254.0
    0.000416 1913.56006 2312.06543 2403.0
    0.000414 1913.56006 2350.09985 2415.0
    0.000419 1913.56006 2388.34106 2389.0
    0.000411 1913.56006 2423.73340 2436.0
    0.000414 1913.56006 2451.31519 2415.0
    0.000401 1913.56006 2467.16699 2493.0
    0.000398 1913.56006 2467.60913 2515.0
    0.000403 1913.56006 2452.41528 2483.0
    0.000418 1913.56006 2424.52441 2391.0
    0.000400 1913.56006 2388.79639 2498.0
    0.000434 1913.56006 2350.39429 2304.0
    0.000437 1913.56006 2312.71118 2286.0
    0.000445 1913.56006 2278.89893 2245.0
    0.000428 1913.56006 2251.20166 2336.0
    0.000447 1913.56006 2230.90479 2235.0
    0.000456 1913.56006 2218.78540 2191.0
    0.000453 1913.56006 2213.64795 2206.0
    0.000436 1913.56006 2213.77539 2294.0
    0.000432 1913.56006 2217.46118 2315.0
    0.000436 1913.56006 2223.06958 2295.0
    0.000453 1913.56006 2229.85938 2207.0
    0.000446 1913.56006 2238.01001 2241.0
    0.000463 1913.56006 2247.06543 2159.0
    0.000448 1913.56006 2255.85278 2234.0
    0.000449 1913.56006 2263.33398 2228.0
    0.000422 1913.56006 2268.02393 2368.0
    0.000427 1913.56006 2270.13086 2342.0
    0.000460 1913.56006 2269.84692 2174.0
    0.000424 1913.56006 2268.41797 2360.0
    0.000451 1913.56006 2265.22241 2219.0
    0.000433 1913.56006 2259.36060 2309.0
    0.000436 1913.56006 2249.94824 2292.0
    0.000441 1913.56006 2236.76489 2266.0
    0.000455 1913.56006 2220.34375 2196.0
    0.000463 1913.56006 2201.49194 2158.0
    0.000437 1913.56006 2180.57886 2289.0
    0.000451 1913.56006 2159.35498 2215.0
    0.000467 1913.56006 2140.03955 2142.0
    0.000469 1913.56006 2125.49536 2134.0
    0.000480 1913.56006 2117.71704 2083.0
    0.000466 1913.56006 2118.17651 2146.0
    0.000464 1913.56006 2126.54614 2156.0
    0.000470 1913.56006 2141.66382 2129.0
    0.000463 1913.56006 2160.66504 2160.0
    0.000473 1913.56006 2179.99048 2116.0
    0.000460 1913.56006 2196.00464 2173.0
    0.000460 1913.56006 2206.40796 2172.0
    0.000464 1913.56006 2210.13623 2153.0
    0.000468 1913.56006 2208.18774 2135.0
    0.000450 1913.56006 2202.35742 2221.0
    0.000455 1913.56006 2195.95654 2197.0
    0.000445 1913.56006 2191.56909 2246.0
    0.000456 1913.56006 2190.53394 2192.0
    0.000450 1913.56006 2193.46167 2221.0
    0.000460 1913.56006 2199.97070 2172.0
    0.000459 1913.56006 2208.26685 2178.0
    0.000445 1913.56006 2216.41724 2246.0
    0.000450 1913.56006 2221.67163 2220.0
    0.000448 1913.56006 2222.45239 2232.0
    0.000453 1913.56006 2217.71533 2209.0
    0.000459 1913.56006 2208.35205 2178.0
    0.000456 1913.56006 2196.11548 2193.0
    0.000456 1913.56006 2182.63135 2191.0
    0.000458 1913.56006 2169.15405 2184.0
    0.000458 1913.56006 2156.43628 2183.0
    0.000452 1913.56006 2144.97363 2210.0
    0.000462 1913.56006 2135.14429 2166.0
    0.000485 1913.56006 2126.97510 2061.0
    0.000460 1913.56006 2120.99585 2176.0
    0.000497 1913.56006 2116.63477 2013.0
    0.000473 1913.56006 2113.52612 2114.0
    0.000463 1913.56006 2111.56787 2160.0
    0.000489 1913.56006 2111.27197 2047.0
    0.000466 1913.56006 2112.63696 2146.0
    0.000483 1913.56006 2116.65747 2072.0
    0.000451 1913.56006 2121.72461 2217.0
    0.000445 1913.56006 2126.44727 2245.0
    0.000482 1913.56006 2128.97681 2074.0
    0.000470 1913.56006 2128.04321 2128.0
    0.000477 1913.56006 2123.31836 2095.0
    0.000480 1913.56006 2114.75928 2084.0
    0.000472 1913.56006 2103.23022 2117.0
    0.000478 1913.56006 2090.30151 2090.0
    0.000506 1913.56006 2076.77637 1977.0
    0.000506 1913.56006 2063.81445 1976.0
    0.000497 1913.56006 2051.22607 2012.0
    0.000512 1913.56006 2040.71997 1955.0
    0.000508 1913.56006 2032.04614 1967.0
    0.000498 1913.56006 2025.02197 2008.0
    0.000518 1913.56006 2019.36816 1932.0
    0.000502 1913.56006 2014.99609 1994.0
    0.000491 1913.56006 2011.78687 2035.0
    0.000493 1913.56006 2010.63721 2027.0
    0.000485 1913.56006 2011.10400 2063.0
    0.000493 1913.56006 2013.85974 2027.0
    0.000497 1913.56006 2019.05713 2012.0
    0.000515 1913.56006 2026.57703 1943.0
    0.000489 1913.56006 2036.00476 2044.0
    0.000502 1913.56006 2046.95642 1991.0
    0.000485 1913.56006 2058.06372 2063.0
    0.000487 1913.56006 2070.15820 2052.0
    0.000495 1913.56006 2081.65918 2019.0
    0.000482 1913.56006 2092.02759 2074.0
    0.000464 1913.56006 2100.10449 2155.0
    0.000479 1913.56006 2106.14160 2089.0
    0.000471 1913.56006 2110.57813 2121.0
    0.000478 1913.56006 2113.91455 2094.0
    0.000471 1913.56006 2116.24316 2125.0
    0.000474 1913.56006 2117.36694 2111.0
    0.000478 1913.56006 2116.85889 2091.0
    0.000466 1913.56006 2114.32349 2146.0
    0.000470 1913.56006 2109.87109 2126.0
    0.000480 1913.56006 2104.41455 2083.0
    0.000493 1913.56006 2098.67603 2030.0
    0.000484 1913.56006 2093.21631 2067.0
    0.000483 1913.56006 2089.02686 2069.0
    0.000498 1913.56006 2084.86523 2008.0
    0.000483 1913.56006 2080.86353 2069.0
    0.000478 1913.56006 2076.90625 2093.0
    0.000496 1913.56006 2073.65308 2017.0
    0.000496 1913.56006 2071.58643 2017.0
    0.000497 1913.56006 2071.30029 2013.0
    0.000488 1913.56006 2072.60767 2050.0
    0.000488 1913.56006 2075.67212 2048.0
    0.000490 1913.56006 2079.89258 2042.0
    0.000502 1913.56006 2085.38062 1992.0
    0.000491 1913.56006 2090.86963 2038.0
    0.000464 1913.56006 2095.07520 2157.0
    0.000472 1913.56006 2098.28882 2118.0
    0.000478 1913.56006 2099.42725 2092.0
    0.000488 1913.56006 2098.84009 2050.0
    0.000470 1913.56006 2097.11865 2127.0
    0.000503 1913.56006 2094.41626 1988.0
    0.000474 1913.56006 2091.26733 2109.0
    0.000509 1913.56006 2087.85303 1963.0
    0.000506 1913.56006 2084.01074 1976.0
    0.000487 1913.56006 2080.56543 2053.0
    0.000507 1913.56006 2078.32788 1973.0
    0.000478 1913.56006 2077.97241 2090.0
    0.000506 1913.56006 2079.71362 1978.0
    0.000497 1913.56006 2083.66260 2014.0
    0.000498 1913.56006 2089.21680 2008.0
    0.000498 1913.56006 2095.51367 2008.0
    0.000506 1913.56006 2101.14233 1977.0
    0.000508 1913.56006 2105.08960 1969.0
    0.000515 1913.56006 2106.66040 1940.0
    0.000489 1913.56006 2106.40503 2044.0
    0.000507 1913.56006 2106.43018 1972.0
    0.000498 1913.56006 2108.26245 2010.0
    0.000483 1913.56006 2113.57910 2072.0
    0.000489 1913.56006 2122.99097 2045.0
    0.000488 1913.56006 2135.93506 2051.0
    0.000472 1913.56006 2151.76733 2119.0
    0.000460 1913.56006 2168.59180 2172.0
    0.000481 1913.56006 2184.49780 2079.0
    0.000473 1913.56006 2197.27393 2113.0
    0.000469 1913.56006 2204.73877 2130.0
    0.000468 1913.56006 2205.03174 2135.0
    0.000477 1913.56006 2197.89209 2098.0
    0.000478 1913.56006 2183.99243 2094.0
    0.000464 1913.56006 2165.10376 2153.0
    0.000508 1913.56006 2143.64746 1970.0
    0.000464 1913.56006 2121.07056 2157.0
    0.000496 1913.56006 2098.77173 2018.0
    0.000499 1913.56006 2077.99854 2003.0
    0.000514 1913.56006 2060.04492 1946.0
    0.000525 1913.56006 2046.10425 1905.0
    0.000528 1913.56006 2037.12292 1893.0
    0.000501 1913.56006 2033.57361 1998.0
    0.000527 1913.56006 2035.34070 1899.0
    0.000506 1913.56006 2042.08777 1975.0
    0.000501 1913.56006 2052.57617 1996.0
    0.000505 1913.56006 2065.86841 1982.0
    0.000485 1913.56006 2081.01001 2062.0
    0.000498 1913.56006 2097.14038 2009.0
    0.000493 1913.56006 2113.37720 2029.0
    0.000497 1913.56006 2128.74512 2011.0
    0.000495 1913.56006 2142.45728 2020.0
    0.000479 1913.56006 2153.69995 2088.0
    0.000466 1913.56006 2161.93359 2147.0
    0.000483 1913.56006 2166.04907 2069.0
    0.000487 1913.56006 2164.51074 2052.0
    0.000471 1913.56006 2156.02271 2123.0
    0.000485 1913.56006 2139.94067 2063.0
    0.000507 1913.56006 2117.26440 1973.0
    0.000498 1913.56006 2090.69214 2007.0
    0.000511 1913.56006 2062.73950 1957.0
    0.000506 1913.56006 2035.74988 1975.0
    0.000520 1913.56006 2011.62512 1924.0
    0.000518 1913.56006 1991.34558 1929.0
    0.000509 1913.56006 1975.46313 1965.0
    0.000547 1913.56006 1963.86133 1828.0
    0.000521 1913.56006 1956.50415 1919.0
    0.000570 1913.56006 1953.21765 1754.0
    0.000519 1913.56006 1953.54553 1926.0
    0.000529 1913.56006 1957.44324 1891.0
    0.000532 1913.56006 1964.43005 1881.0
    0.000529 1913.56006 1973.34375 1892.0
    0.000528 1913.56006 1983.42676 1894.0
    0.000531 1913.56006 1993.39233 1883.0
    0.000524 1913.56006 2001.66479 1908.0
    0.000518 1913.56006 2006.66016 1932.0
    0.000532 1913.56006 2007.31299 1879.0
    0.000503 1913.56006 2003.02283 1989.0
    0.000525 1913.56006 1994.87866 1903.0
    0.000519 1913.56006 1984.05420 1927.0
    0.000517 1913.56006 1972.21985 1936.0
    0.000534 1913.56006 1960.78088 1874.0
    0.000540 1913.56006 1950.87732 1853.0
    0.000530 1913.56006 1943.08325 1886.0
    0.000547 1913.56006 1937.80139 1827.0
    0.000538 1913.56006 1934.85376 1859.0
    0.000546 1913.56006 1934.09814 1833.0
    0.000555 1913.56006 1935.25098 1802.0
    0.000533 1913.56006 1937.88977 1876.0
    0.000541 1913.56006 1941.29846 1847.0
    0.000532 1913.56006 1945.12329 1879.0
    0.000506 1913.56006 1948.69067 1978.0
    0.000532 1913.56006 1952.14185 1880.0
    0.000519 1913.56006 1955.51221 1925.0
    0.000535 1913.56006 1958.69458 1870.0
    0.000523 1913.56006 1962.19580 1911.0
    0.000541 1913.56006 1965.65710 1850.0
    0.000551 1913.56006 1968.94519 1816.0
    0.000524 1913.56006 1971.94177 1908.0
    0.000509 1913.56006 1974.59656 1964.0
    0.000538 1913.56006 1976.98303 1860.0
    0.000520 1913.56006 1979.38757 1923.0
    0.000520 1913.56006 1982.26074 1923.0
    0.000515 1913.56006 1986.45813 1940.0
    0.000511 1913.56006 1992.28113 1956.0
    0.000512 1913.56006 1999.37317 1954.0
    0.000505 1913.56006 2008.55383 1981.0
    0.000499 1913.56006 2018.83508 2006.0
    0.000513 1913.56006 2029.41467 1948.0
    0.000512 1913.56006 2039.13818 1954.0
    0.000478 1913.56006 2046.61316 2093.0
    0.000507 1913.56006 2050.61304 1972.0
    0.000512 1913.56006 2050.70020 1952.0
    . . . 1994.0
_pd_calc_method     "Rietveld Refinement"
_pd_proc_info_data_reduction     ?
_pd_proc_info_datetime     2019-08-25T10:36:05
_pd_proc_info_excluded_regions     ?
_pd_proc_ls_background_function
;   GSAS Background function number 1 with  1 terms.
 Shifted Chebyshev function of 1st kind
      1:    1913.56
;
loop_
    _pd_proc_ls_peak_cutoff
    0.01000
    0.01000
_pd_proc_ls_prof_R_factor     0.0339
_pd_proc_ls_prof_wR_factor     0.0443
_pd_proc_ls_prof_wR_expected     0.0150
loop_
    _pd_proc_ls_profile_function
;
 CW Profile function number 4 with  18 terms
 Pseudovoigt profile coefficients as parameterized in
 P. Thompson, D.E. Cox & J.B. Hastings (1987). J. Appl. Cryst.,20,79-83.
 Asymmetry correction of L.W. Finger, D.E. Cox & A. P. Jephcoat (1994).
 J. Appl. Cryst.,27,892-900.
 Microstrain broadening by P.W. Stephens,  (1999). J. Appl. Cryst.,32,281-289.
 #1(GU)   =  186.900 #2(GV)   =    0.000 #3(GW)   =    0.100
 #4(GP)   =    0.000 #5(LX)   =    2.747 #6(ptec) =     0.00
 #7(trns) =     0.00 #8(shft) =   0.0000 #9(sfec) =     0.00
 #10(S/L) =   0.0160 #11(H/L) =   0.0160 #12(eta) =   0.9000
 #13(S400 ) =  1.7E-04 #14(S040 ) =  3.2E-01 #15(S004 ) =  5.6E-02
 #16(S220 ) =  1.6E-02 #17(S202 ) =  1.9E-02 #18(S022 ) = -8.6E-02
 Peak tails are ignored  where the intensity is below 0.0100 times the peak
   Aniso. broadening axis   0.0   0.0   1.0
;
;
 CW Profile function number 4 with  27 terms
 Pseudovoigt profile coefficients as parameterized in
 P. Thompson, D.E. Cox & J.B. Hastings (1987). J. Appl. Cryst.,20,79-83.
 Asymmetry correction of L.W. Finger, D.E. Cox & A. P. Jephcoat (1994).
 J. Appl. Cryst.,27,892-900.
 Microstrain broadening by P.W. Stephens,  (1999). J. Appl. Cryst.,32,281-289.
 #1(GU)   =  186.900 #2(GV)   =    0.000 #3(GW)   =    0.100
 #4(GP)   =    0.000 #5(LX)   =    2.749 #6(ptec) =     0.00
 #7(trns) =     0.00 #8(shft) =   0.0000 #9(sfec) =     0.00
 #10(S/L) =   0.0160 #11(H/L) =   0.0160 #12(eta) =   0.9000
 Peak tails are ignored  where the intensity is below 0.0100 times the peak
   Aniso. broadening axis   0.0   0.0   1.0
;
_pd_proc_number_of_points     2932
_pd_spec_mount_mode     transmission
_pd_spec_mounting     'glass capillary'
_pd_spec_shape     cylinder
_pd_spec_size_axial     12
_pd_spec_size_equat     0.7
_pd_spec_size_thick     0.7
